# Supplementary material for: Anthropogenic Neighborhood Impact on Bacterial and Fungal Communities in Polar Bear Feces
Source: Animals (Basel). 2023 Jun 22;13(13):2067. doi: 10.3390/ani13132067 (PMC10339948; doi:10.3390/ani13132067)
Supplement: Supplementary file 1 [file animals-13-02067-s001.zip]

Archive with 1 entries (1 files):
- animals-2313568-supplementary.xlsx
