# Supplementary material for: Anthropogenic Neighborhood Impact on Bacterial and Fungal Communities in Polar Bear Feces
Source: Animals (Basel). 2023 Jun 22;13(13):2067. doi: 10.3390/ani13132067 (PMC10339948; doi:10.3390/ani13132067)
Supplement: Supplementary file 1 [file animals-13-02067-s001.zip › animals-2313568-supplementary.xlsx]

## Sheet: Лист1
	index	FJL-41	FJL-41	FJL-43	FJL-43	FJL-40	FJL-40	NZ-4	NZ-4	NZ-8	NZ-8	NZ-3	NZ-3	NZ-7	NZ-7	NZ-9	NZ-9	13	12	12	11	11	WB-9	WB-10	WB-8	WB-8	WB-6	WB-6	WB-7	WB-7
	location	FJL	FJL	FJL	FJL	FJL	FJL	NZ	NZ	NZ	NZ	NZ	NZ	NZ	NZ	NZ	NZ	NZ	NZ	NZ	NZ	NZ	NZ landfill	NZ landfill	NZ landfill	NZ landfill	NZ landfill	NZ landfill	NZ landfill	NZ landfill
	year	2021	2021	2021	2021	2021	2021	2019	2019	2019	2019	2019	2019	2019	2019	2021	2021	2021	2021	2021	2021	2021	2020	2020	2020	2020	2020	2020	2020	2020
	chao1	23	24	41	31	27	35	68	65	43	48	47	40	153.5	82	53	48	87	33	31	79	80	41	92	98	135	106.5	109	124	113.5
	shannon	3.25106	3.32643	3.27334	2.90289	3.04149	3.19744	3.1067	3.34908	3.18613	3.41405	3.43909	3.4647	3.85557	3.6381	3.85913	3.41089	4.10233	2.89211	2.94628	4.61284	4.49023	1.22807	3.80419	4.39147	4.7569	4.26554	4.88145	5.23291	5.35019
	simpson	0.84952	0.860542	0.80669	0.723812	0.820092	0.830191	0.808603	0.841157	0.851017	0.873683	0.841393	0.847502	0.752077	0.856115	0.878932	0.832245	0.856567	0.81487	0.827578	0.936541	0.930761	0.370002	0.816968	0.863075	0.885854	0.883334	0.932003	0.945623	0.957722
Reverse_taxon		Vecherskii-SEQ106-16S-54	Vecherskii-SEQ106-16S-55	Vecherskii-SEQ106-16S-76	Vecherskii-SEQ106-16S-77	Vecherskii-SEQ106-16S-82	Vecherskii-SEQ106-16S-83	Vecherskii-SEQ106-16S-40	Vecherskii-SEQ106-16S-41	Vecherskii-SEQ106-16S-42	Vecherskii-SEQ106-16S-43	Vecherskii-SEQ106-16S-44	Vecherskii-SEQ106-16S-45	Vecherskii-SEQ106-16S-46	Vecherskii-SEQ106-16S-47	Vecherskii-SEQ106-16S-62	Vecherskii-SEQ106-16S-63	Vechersky-16s-88	Vechersky-16s-90	Vechersky-16s-91	Vechersky-16s-92	Vechersky-16s-93	IPEE-16s-1	IPEE-16s-2	Vecherskii-SEQ106-16S-110	Vecherskii-SEQ106-16S-111	Vecherskii-SEQ106-16S-112	Vecherskii-SEQ106-16S-113	Vecherskii-SEQ106-16S-90	Vecherskii-SEQ106-16S-91
D_6__uncultured bacterium;D_5__Peptoclostridium;D_4__Peptostreptococcaceae;D_3__Clostridiales;D_2__Clostridia;D_1__Firmicutes;D_0__Bacteria	EU776577.1.1263	4282	2460	109	39	0	0	0	0	0	0	0	0	0	0	1483	1078	0	0	0	0	0	0	7384	0	0	0	0	0	0
D_6__uncultured bacterium;D_5__Clostridium sensu stricto 1;D_4__Clostridiaceae 1;D_3__Clostridiales;D_2__Clostridia;D_1__Firmicutes;D_0__Bacteria	EU776524.1.1264	3397	3013	665	406	366	532	5507	2974	1055	1539	125	116	34	110	88	89	181	0	0	889	913	988	194	574	278	51	55	120	87
D_6__uncultured bacterium;D_5__Fusobacterium;D_4__Fusobacteriaceae;D_3__Fusobacteriales;D_2__Fusobacteriia;D_1__Fusobacteria;D_0__Bacteria	GQ448468.1.1366	2603	2162	0	0	0	0	0	0	0	0	0	0	0	0	0	0	0	0	0	0	0	0	0	0	0	0	0	0	0
D_6__uncultured bacterium;D_5__Peptostreptococcus;D_4__Peptostreptococcaceae;D_3__Clostridiales;D_2__Clostridia;D_1__Firmicutes;D_0__Bacteria	EU458333.1.1379	1357	1140	905	441	0	0	5	6	88	20	7	0	10	398	2020	2338	141	0	0	0	0	0	49	60	150	0	0	23	65
D_6__uncultured bacterium;D_5__uncultured;D_4__Peptostreptococcaceae;D_3__Clostridiales;D_2__Clostridia;D_1__Firmicutes;D_0__Bacteria	EU776559.1.1277	806	456	0	0	0	0	0	0	0	0	0	0	0	0	0	0	0	0	0	0	0	0	0	0	0	0	0	0	0
D_6__Fusobacterium sp. RMA 1065;D_5__Fusobacterium;D_4__Fusobacteriaceae;D_3__Fusobacteriales;D_2__Fusobacteriia;D_1__Fusobacteria;D_0__Bacteria	AJ867040.1.1492	695	437	5643	5536	0	0	2	0	3	0	0	0	3	12	46	19	0	0	0	0	0	0	0	4	224	0	0	0	0
D_6__Clostridium colicanis 209318;D_5__Clostridium sensu stricto 1;D_4__Clostridiaceae 1;D_3__Clostridiales;D_2__Clostridia;D_1__Firmicutes;D_0__Bacteria	AGYT01000011.738.2240	676	598	50	35	0	0	0	0	0	0	0	0	0	0	0	0	58	0	0	0	0	0	0	0	0	0	0	0	0
D_6__uncultured bacterium;D_5__Clostridium sensu stricto 13;D_4__Clostridiaceae 1;D_3__Clostridiales;D_2__Clostridia;D_1__Firmicutes;D_0__Bacteria	EU776133.1.1376	476	625	363	245	0	0	211	46	7	0	0	0	0	32	619	519	0	0	0	187	154	0	0	0	0	0	0	0	0
D_6__uncultured bacterium;D_5__Terrisporobacter;D_4__Peptostreptococcaceae;D_3__Clostridiales;D_2__Clostridia;D_1__Firmicutes;D_0__Bacteria	EU459340.1.1385	428	566	398	187	2528	2221	13069	5225	4329	4880	230	200	40	1925	10	0	0	0	0	0	0	0	0	0	13	0	7	41	19
D_6__Escherichia sp.;D_5__Escherichia-Shigella;D_4__Enterobacteriaceae;D_3__Enterobacteriales;D_2__Gammaproteobacteria;D_1__Proteobacteria;D_0__Bacteria	KX880950.1.1206	409	229	3671	1728	5519	4256	9054	4875	4166	3167	61	42	58	54	5432	7875	6546	975	3389	2758	2550	45	0	280	298	68	104	51	127
D_6__uncultured bacterium;D_5__Clostridium sensu stricto 1;D_4__Clostridiaceae 1;D_3__Clostridiales;D_2__Clostridia;D_1__Firmicutes;D_0__Bacteria	EU773008.1.1285	302	190	0	0	0	0	186	31	0	0	0	0	0	0	0	0	0	0	0	0	0	0	0	0	0	0	0	0	0
D_6__uncultured bacterium;D_5__Clostridium sensu stricto 1;D_4__Clostridiaceae 1;D_3__Clostridiales;D_2__Clostridia;D_1__Firmicutes;D_0__Bacteria	EU775628.1.1276	273	210	69	46	0	0	0	0	0	0	0	0	0	0	0	0	66	0	0	0	0	0	0	0	0	0	0	0	0
D_6__uncultured bacterium;D_5__Clostridium sensu stricto 1;D_4__Clostridiaceae 1;D_3__Clostridiales;D_2__Clostridia;D_1__Firmicutes;D_0__Bacteria	EU775639.1.1372	252	242	0	0	0	0	0	0	0	0	0	0	0	0	0	0	0	0	0	0	0	0	11	0	0	0	0	0	0
D_6__Clostridium baratii;D_5__Paeniclostridium;D_4__Peptostreptococcaceae;D_3__Clostridiales;D_2__Clostridia;D_1__Firmicutes;D_0__Bacteria	CZBO01000021.123.1404	172	124	231	200	40	57	185	30	297	439	39	37	64	26	274	358	322	10	23	108	87	0	66	0	0	0	0	0	0
D_6__uncultured bacterium;D_5__Fusobacterium;D_4__Fusobacteriaceae;D_3__Fusobacteriales;D_2__Fusobacteriia;D_1__Fusobacteria;D_0__Bacteria	JQ207621.1.1336	70	74	0	0	0	0	0	0	0	0	0	0	0	0	0	0	0	0	0	0	0	0	0	0	0	0	0	0	0
D_6__uncultured bacterium;D_5__Clostridium sensu stricto 1;D_4__Clostridiaceae 1;D_3__Clostridiales;D_2__Clostridia;D_1__Firmicutes;D_0__Bacteria	EU459276.1.1307	66	41	183	132	2524	1535	226	64	1379	1647	2152	1735	516	600	0	0	0	0	0	0	0	0	8	0	17	0	13	0	0
D_6__uncultured bacterium;D_5__Paeniclostridium;D_4__Peptostreptococcaceae;D_3__Clostridiales;D_2__Clostridia;D_1__Firmicutes;D_0__Bacteria	EU775182.1.1287	65	73	113	36	44	80	0	0	872	1691	366	387	159	346	0	0	43	0	0	0	0	0	0	66	14	22	40	0	0
D_6__uncultured organism;D_5__Fusobacterium;D_4__Fusobacteriaceae;D_3__Fusobacteriales;D_2__Fusobacteriia;D_1__Fusobacteria;D_0__Bacteria	HQ782658.1.1415	61	33	0	0	0	3	0	0	0	0	0	0	0	0	0	0	0	0	0	0	0	0	0	0	0	0	0	0	0
D_6__uncultured bacterium;D_5__Aeromonas;D_4__Aeromonadaceae;D_3__Aeromonadales;D_2__Gammaproteobacteria;D_1__Proteobacteria;D_0__Bacteria	HM778779.1.1459	51	6	0	0	29	0	0	0	0	0	0	0	0	0	24	4	0	0	0	0	0	0	0	0	0	0	0	0	0
D_6__uncultured bacterium;D_5__Clostridium sensu stricto 1;D_4__Clostridiaceae 1;D_3__Clostridiales;D_2__Clostridia;D_1__Firmicutes;D_0__Bacteria	HQ741509.1.1430	27	52	64	49	40	34	198	135	0	5	0	0	0	38	0	0	0	178	236	123	124	0	0	0	0	0	0	0	0
D_6__uncultured bacterium;D_5__Romboutsia;D_4__Peptostreptococcaceae;D_3__Clostridiales;D_2__Clostridia;D_1__Firmicutes;D_0__Bacteria	EU464121.1.1285	14	13	488	357	2063	1566	2775	1817	2341	3513	477	494	267	1946	32	14	1228	2957	3234	1344	1459	0	129	91	24	44	50	92	71
D_6__uncultured organism;D_5__Fusobacterium;D_4__Fusobacteriaceae;D_3__Fusobacteriales;D_2__Fusobacteriia;D_1__Fusobacteria;D_0__Bacteria	HQ772547.1.1432	9	3	0	0	0	0	0	0	0	0	0	0	0	0	0	0	0	0	0	0	0	0	0	0	0	0	0	0	0
D_6__Edwardsiella tarda;D_5__Edwardsiella;D_4__Enterobacteriaceae;D_3__Enterobacteriales;D_2__Gammaproteobacteria;D_1__Proteobacteria;D_0__Bacteria	KF032625.1.1453	3	0	296	257	606	614	0	0	0	0	0	0	0	0	9	12	0	0	0	0	0	0	0	0	0	0	0	0	0
D_6__Pseudomonas psychrophila;D_5__Pseudomonas;D_4__Pseudomonadaceae;D_3__Pseudomonadales;D_2__Gammaproteobacteria;D_1__Proteobacteria;D_0__Bacteria	LT627105.1.1850	0	0	0	0	0	0	679	563	0	0	0	0	0	0	0	0	0	0	0	0	0	0	0	38	31	2	0	0	0
D_6__uncultured bacterium;D_5__Pseudomonas;D_4__Pseudomonadaceae;D_3__Pseudomonadales;D_2__Gammaproteobacteria;D_1__Proteobacteria;D_0__Bacteria	EU777667.1.1402	0	0	0	0	0	0	283	175	0	0	0	0	0	0	0	0	0	0	0	0	0	0	0	0	0	0	0	0	0
D_6__bacterium ASP2;D_5__Pseudomonas;D_4__Pseudomonadaceae;D_3__Pseudomonadales;D_2__Gammaproteobacteria;D_1__Proteobacteria;D_0__Bacteria	KT369683.1.1408	0	0	0	0	0	0	60	61	0	0	0	0	0	10	0	0	0	0	0	0	0	0	0	0	0	0	0	0	0
D_6__uncultured bacterium;D_5__Serratia;D_4__Enterobacteriaceae;D_3__Enterobacteriales;D_2__Gammaproteobacteria;D_1__Proteobacteria;D_0__Bacteria	FJ849420.1.1465	0	0	0	0	0	0	0	0	0	0	0	0	0	0	0	0	0	0	0	0	0	0	0	0	0	0	0	0	0
D_6__uncultured beta proteobacterium;D_5__Actimicrobium;D_4__Burkholderiaceae;D_3__Betaproteobacteriales;D_2__Gammaproteobacteria;D_1__Proteobacteria;D_0__Bacteria	AJ867901.1.1483	0	0	0	0	0	0	0	0	0	0	0	0	0	0	0	0	0	0	0	0	0	0	0	0	0	0	0	0	0
D_6__Leifsonia kafniensis;D_5__Leifsonia;D_4__Microbacteriaceae;D_3__Micrococcales;D_2__Actinobacteria;D_1__Actinobacteria;D_0__Bacteria	JF790971.1.1251	0	0	0	0	0	0	0	0	0	0	0	0	0	0	0	0	100	0	0	0	0	0	0	0	0	0	0	0	0
D_6__Yersinia kristensenii;D_5__Yersinia;D_4__Enterobacteriaceae;D_3__Enterobacteriales;D_2__Gammaproteobacteria;D_1__Proteobacteria;D_0__Bacteria	EU434503.1.1462	0	0	0	0	0	0	0	0	0	0	0	0	0	0	0	0	0	0	0	0	0	0	0	0	0	0	0	0	0
D_6__uncultured bacterium;D_5__uncultured;D_4__Dermatophilaceae;D_3__Micrococcales;D_2__Actinobacteria;D_1__Actinobacteria;D_0__Bacteria	EU773311.1.1305	0	0	0	0	0	0	0	0	0	0	0	0	0	0	0	0	0	0	0	0	0	0	7	0	0	0	0	0	0
D_6__Carnobacterium maltaromaticum;D_5__Carnobacterium;D_4__Carnobacteriaceae;D_3__Lactobacillales;D_2__Bacilli;D_1__Firmicutes;D_0__Bacteria	KJ726551.1.1410	0	0	0	0	0	0	48	92	0	5	0	0	6	0	0	0	0	0	0	0	0	0	0	0	0	0	0	0	0
D_6__Sanguibacter sp. Bra9;D_5__Sanguibacter;D_4__Sanguibacteraceae;D_3__Micrococcales;D_2__Actinobacteria;D_1__Actinobacteria;D_0__Bacteria	JQ977071.1.1443	0	0	0	0	0	0	0	0	0	0	0	0	15	0	0	0	0	0	0	0	0	0	0	0	0	0	0	0	0
D_6__uncultured bacterium;D_5__Turicibacter;D_4__Erysipelotrichaceae;D_3__Erysipelotrichales;D_2__Erysipelotrichia;D_1__Firmicutes;D_0__Bacteria	EU775629.1.1226	0	0	0	0	210	145	0	0	0	0	2994	2849	94	0	0	0	0	0	0	409	286	0	0	33	17	35	75	0	0
D_6__uncultured bacterium;D_5__Clostridium sensu stricto 1;D_4__Clostridiaceae 1;D_3__Clostridiales;D_2__Clostridia;D_1__Firmicutes;D_0__Bacteria	EF687331.1.1334	0	0	0	0	0	0	0	0	0	0	0	0	0	0	0	0	0	0	0	0	0	0	0	0	0	0	0	0	0
D_6__Athetis lepigone;D_5__Athetis lepigone;D_4__Athetis lepigone;D_3__Chloroplast;D_2__Oxyphotobacteria;D_1__Cyanobacteria;D_0__Bacteria	GARB01003133.115.1632	0	0	0	0	0	0	0	0	0	0	0	0	0	0	0	0	0	0	0	0	0	0	0	0	0	0	0	0	0
D_6__Bromus tectorum;D_5__Bromus tectorum;D_4__Bromus tectorum;D_3__Chloroplast;D_2__Oxyphotobacteria;D_1__Cyanobacteria;D_0__Bacteria	GEFS01004943.10.1226	0	0	0	0	0	0	0	0	0	340	0	0	0	0	0	0	1921	0	0	0	0	0	0	0	0	0	0	0	0
D_6__Streptococcus suis;D_5__Streptococcus;D_4__Streptococcaceae;D_3__Lactobacillales;D_2__Bacilli;D_1__Firmicutes;D_0__Bacteria	FIJD01000005.66371.67870	0	0	0	0	0	9	8	18	0	0	0	0	0	0	36	6	0	0	0	0	0	0	0	0	0	0	0	0	0
s__;g__;f__;o__;c__;p__;k__	3c1aa723023143f3cc6c572a9ef4e5b7	0	0	0	0	0	0	0	0	0	0	0	0	0	0	0	0	0	0	0	0	0	0	0	0	0	0	0	0	0
s__;g__;f__;o__;c__;p__;k__	6824491cac169bc9d74989e1ab9f2f9f	0	0	0	0	0	0	0	0	0	0	0	0	0	0	0	0	0	0	0	0	0	0	0	0	0	0	0	0	0
s__;g__;f__;o__;c__;p__;k__	8360428e07fba3f32c23c11400b25a64	0	0	0	0	0	0	0	0	0	0	0	0	0	0	0	0	0	0	0	0	0	0	0	0	0	0	0	0	0
s__;g__;f__;o__;c__;p__;k__	a355b21f6662ddcd41d39c3e13eb69d8	0	0	0	0	0	0	0	0	0	0	0	0	0	0	0	0	0	0	0	0	0	0	0	0	0	0	0	0	0
D_6__uncultured bacterium;D_5__Oxalobacter;D_4__Burkholderiaceae;D_3__Betaproteobacteriales;D_2__Gammaproteobacteria;D_1__Proteobacteria;D_0__Bacteria	HM315354.1.1354	0	0	0	0	0	0	0	0	0	0	0	0	0	0	0	0	0	0	0	0	0	0	0	0	0	0	0	0	0
D_6__uncultured bacterium;D_5__[Aquaspirillum] arcticum group;D_4__Burkholderiaceae;D_3__Betaproteobacteriales;D_2__Gammaproteobacteria;D_1__Proteobacteria;D_0__Bacteria	AJ867673.1.1493	0	0	0	0	0	0	0	0	0	0	0	0	0	0	0	0	0	0	0	0	0	0	0	0	0	0	0	0	0
D_6__Streptococcus equinus;D_5__Streptococcus;D_4__Streptococcaceae;D_3__Lactobacillales;D_2__Bacilli;D_1__Firmicutes;D_0__Bacteria	AB849349.1.1221	0	0	0	0	0	0	0	0	0	0	0	0	0	0	0	0	0	0	0	0	0	2819	1314	6188	5651	540	486	429	255
D_6__Weissella confusa;D_5__Weissella;D_4__Leuconostocaceae;D_3__Lactobacillales;D_2__Bacilli;D_1__Firmicutes;D_0__Bacteria	KU324933.1.1203	0	0	0	0	0	0	0	0	0	0	0	0	43	8	0	0	0	0	0	0	0	34	39	815	407	51	24	181	276
D_6__Lactococcus lactis;D_5__Lactococcus;D_4__Streptococcaceae;D_3__Lactobacillales;D_2__Bacilli;D_1__Firmicutes;D_0__Bacteria	KX881782.1.1279	0	0	0	0	0	0	0	0	0	0	405	368	63	26	0	0	0	0	0	0	0	26	12	783	253	0	5	11	7
D_6__uncultured bacterium;D_5__Streptococcus;D_4__Streptococcaceae;D_3__Lactobacillales;D_2__Bacilli;D_1__Firmicutes;D_0__Bacteria	EU779052.1.1312	0	0	0	0	0	0	3707	2384	3	7	11	5	27	5	0	0	0	0	0	0	0	1521	112	706	740	1565	1385	195	150
D_6__Enterobacter asburiae;D_5__Enterobacter;D_4__Enterobacteriaceae;D_3__Enterobacteriales;D_2__Gammaproteobacteria;D_1__Proteobacteria;D_0__Bacteria	KC333892.1.1228	0	0	0	0	0	0	0	0	0	0	198	193	0	0	0	0	0	0	0	0	0	0	0	699	173	0	0	0	0
D_6__Weissella paramesenteroides;D_5__Weissella;D_4__Leuconostocaceae;D_3__Lactobacillales;D_2__Bacilli;D_1__Firmicutes;D_0__Bacteria	HQ721247.1.1524	0	0	0	0	0	0	0	0	0	0	0	0	0	0	0	0	0	0	0	0	0	0	0	641	91	877	1672	0	0
D_6__Corynebacterium timonense;D_5__Corynebacterium 1;D_4__Corynebacteriaceae;D_3__Corynebacteriales;D_2__Actinobacteria;D_1__Actinobacteria;D_0__Bacteria	LT629765.1538118.1539634	0	0	5	0	8	46	0	0	8	43	4	0	99	229	0	0	21	0	0	0	0	0	0	592	1138	62	97	446	406
D_6__uncultured bacterium;D_5__Lactobacillus;D_4__Lactobacillaceae;D_3__Lactobacillales;D_2__Bacilli;D_1__Firmicutes;D_0__Bacteria	EF097619.1.1307	0	0	0	0	0	0	0	0	0	0	0	0	0	0	0	0	0	0	0	0	0	55	17	461	513	31	32	123	139
D_6__uncultured bacterium;D_5__Corynebacterium 1;D_4__Corynebacteriaceae;D_3__Corynebacteriales;D_2__Actinobacteria;D_1__Actinobacteria;D_0__Bacteria	KF089666.1.1338	0	0	0	0	0	0	0	0	0	0	0	0	0	0	0	0	0	10	21	0	0	0	0	414	900	161	372	118	85
D_6__Eogystia hippophaecolus;D_5__Acinetobacter;D_4__Moraxellaceae;D_3__Pseudomonadales;D_2__Gammaproteobacteria;D_1__Proteobacteria;D_0__Bacteria	GFBH01086591.67.1587	0	0	0	0	0	0	0	0	0	0	0	0	0	0	0	0	0	0	0	0	0	0	0	371	395	0	19	0	0
D_6__Globicatella sanguinis NBRC 15551;D_5__Globicatella;D_4__Aerococcaceae;D_3__Lactobacillales;D_2__Bacilli;D_1__Firmicutes;D_0__Bacteria	BCQX01000190.75.1603	0	0	0	0	0	0	0	0	0	0	0	0	0	0	0	0	0	0	0	0	0	0	0	367	418	357	347	802	618
D_6__Corynebacterium sp. DNF00584;D_5__Corynebacterium 1;D_4__Corynebacteriaceae;D_3__Corynebacteriales;D_2__Actinobacteria;D_1__Actinobacteria;D_0__Bacteria	LSCZ01000022.3820.5328	0	0	0	0	0	0	0	0	0	0	0	0	0	0	0	0	0	0	0	0	0	0	0	291	406	435	964	41	35
D_6__Lactobacillus reuteri;D_5__Lactobacillus;D_4__Lactobacillaceae;D_3__Lactobacillales;D_2__Bacilli;D_1__Firmicutes;D_0__Bacteria	KX881777.1.1230	0	0	0	0	0	0	0	0	0	0	0	0	0	0	0	0	0	0	0	0	0	0	67	275	427	0	2	1318	888
D_6__uncultured bacterium;D_5__Lactobacillus;D_4__Lactobacillaceae;D_3__Lactobacillales;D_2__Bacilli;D_1__Firmicutes;D_0__Bacteria	EU460747.1.1320	0	0	0	0	0	0	0	0	0	0	0	0	0	0	0	0	0	0	0	0	0	0	0	273	400	0	0	199	259
D_6__Enterobacter sp.;D_5__Enterobacter;D_4__Enterobacteriaceae;D_3__Enterobacteriales;D_2__Gammaproteobacteria;D_1__Proteobacteria;D_0__Bacteria	KX881775.1.1293	0	0	0	0	0	0	0	0	0	0	424	408	0	0	0	0	0	0	0	0	0	0	0	272	77	0	0	0	0
D_6__Enterobacter sp. enrichment culture clone HSL40;D_5__Enterobacter;D_4__Enterobacteriaceae;D_3__Enterobacteriales;D_2__Gammaproteobacteria;D_1__Proteobacteria;D_0__Bacteria	HM461163.1.1471	0	0	0	0	0	0	0	0	0	0	0	0	0	0	0	0	0	0	0	0	0	0	0	266	56	0	0	0	0
D_6__Lactococcus garvieae subsp. garvieae;D_5__Lactococcus;D_4__Streptococcaceae;D_3__Lactobacillales;D_2__Bacilli;D_1__Firmicutes;D_0__Bacteria	KX881774.1.1210	0	0	0	0	0	0	0	0	0	0	0	0	0	0	0	0	0	0	0	0	0	5	18	252	245	16	13	29	14
D_6__uncultured bacterium;D_5__Lactobacillus;D_4__Lactobacillaceae;D_3__Lactobacillales;D_2__Bacilli;D_1__Firmicutes;D_0__Bacteria	JX096023.1.1341	0	0	0	0	0	0	0	0	0	0	0	0	0	0	0	0	0	0	0	0	0	0	0	247	452	0	0	120	125
D_6__uncultured bacterium;D_5__Enterobacter;D_4__Enterobacteriaceae;D_3__Enterobacteriales;D_2__Gammaproteobacteria;D_1__Proteobacteria;D_0__Bacteria	HM557571.1.1351	0	0	0	0	0	0	0	0	0	0	64	57	0	0	0	0	0	0	0	0	0	0	0	228	61	0	0	0	0
D_6__Lactobacillus salivarius;D_5__Lactobacillus;D_4__Lactobacillaceae;D_3__Lactobacillales;D_2__Bacilli;D_1__Firmicutes;D_0__Bacteria	FJ751785.1.1458	0	0	0	0	0	0	0	0	0	0	0	0	0	0	0	0	0	0	0	0	0	0	0	221	260	0	0	147	155
D_6__Lactobacillus brevis;D_5__Lactobacillus;D_4__Lactobacillaceae;D_3__Lactobacillales;D_2__Bacilli;D_1__Firmicutes;D_0__Bacteria	GU295951.1.1479	0	0	0	0	0	0	0	0	0	0	0	0	0	0	0	0	0	0	0	0	0	9	0	141	85	3	11	78	84
D_6__Leuconostoc lactis;D_5__Leuconostoc;D_4__Leuconostocaceae;D_3__Lactobacillales;D_2__Bacilli;D_1__Firmicutes;D_0__Bacteria	KC545933.1.1499	0	0	0	0	0	0	0	0	0	0	136	121	97	14	0	0	0	0	0	0	0	13	0	134	189	92	41	48	80
D_6__Lactobacillus plantarum;D_5__Lactobacillus;D_4__Lactobacillaceae;D_3__Lactobacillales;D_2__Bacilli;D_1__Firmicutes;D_0__Bacteria	KX519704.1.1210	0	0	0	0	0	0	0	0	0	0	0	0	0	0	0	0	0	0	0	0	0	9	10	123	146	49	204	96	182
D_6__Lactobacillus fermentum;D_5__Lactobacillus;D_4__Lactobacillaceae;D_3__Lactobacillales;D_2__Bacilli;D_1__Firmicutes;D_0__Bacteria	JN792459.1.1395	0	0	0	0	0	0	0	0	0	0	0	0	0	0	0	0	0	0	0	0	0	12	0	123	130	0	0	125	159
D_6__Acinetobacter sp. BN-HKY5;D_5__Acinetobacter;D_4__Moraxellaceae;D_3__Pseudomonadales;D_2__Gammaproteobacteria;D_1__Proteobacteria;D_0__Bacteria	HQ731452.1.1457	0	0	0	0	0	0	0	0	0	0	0	0	0	0	0	0	0	0	0	0	0	0	0	110	107	0	0	0	0
D_6__Lactobacillus acidophilus;D_5__Lactobacillus;D_4__Lactobacillaceae;D_3__Lactobacillales;D_2__Bacilli;D_1__Firmicutes;D_0__Bacteria	KU324919.1.1228	0	0	0	0	0	0	0	0	0	0	0	0	0	0	0	0	0	0	0	0	0	3	70	81	69	10	11	2132	1253
D_6__Enterococcus faecium;D_5__Enterococcus;D_4__Enterococcaceae;D_3__Lactobacillales;D_2__Bacilli;D_1__Firmicutes;D_0__Bacteria	HG798651.1.1256	0	0	0	0	0	0	0	0	0	0	109	82	37	0	0	0	0	0	0	0	0	10	27	77	72	90	55	0	49
D_6__Enterococcus faecalis;D_5__Enterococcus;D_4__Enterococcaceae;D_3__Lactobacillales;D_2__Bacilli;D_1__Firmicutes;D_0__Bacteria	KU324904.1.1206	0	0	0	0	0	0	93	94	4	0	1	5	4	0	0	0	292	0	19	0	0	0	7	70	43	5	5	16	28
D_6__uncultured bacterium;D_5__Corynebacterium 1;D_4__Corynebacteriaceae;D_3__Corynebacteriales;D_2__Actinobacteria;D_1__Actinobacteria;D_0__Bacteria	KF098848.1.1342	0	0	9	4	0	0	0	2	7	12	0	0	15	34	10	13	0	0	0	0	0	0	0	65	94	13	83	51	46
D_6__Weissella hellenica;D_5__Weissella;D_4__Leuconostocaceae;D_3__Lactobacillales;D_2__Bacilli;D_1__Firmicutes;D_0__Bacteria	KP341546.1.1505	0	0	0	0	0	0	0	0	0	0	0	0	0	0	0	0	0	0	0	0	0	0	0	64	7	18	24	17	0
D_6__uncultured bacterium;D_5__Lactobacillus;D_4__Lactobacillaceae;D_3__Lactobacillales;D_2__Bacilli;D_1__Firmicutes;D_0__Bacteria	GQ448253.1.1400	0	0	0	0	0	0	0	0	0	0	0	0	0	0	0	0	0	0	0	0	0	0	5	64	49	0	0	19	15
D_6__Corynebacterium resistens DSM 45100;D_5__Corynebacterium 1;D_4__Corynebacteriaceae;D_3__Corynebacteriales;D_2__Actinobacteria;D_1__Actinobacteria;D_0__Bacteria	CP002857.115758.118576	0	0	0	0	0	0	0	0	0	0	0	0	0	0	0	0	0	0	0	0	0	0	0	63	138	0	0	0	0
D_6__Citrobacter sp. MN11;D_5__Citrobacter;D_4__Enterobacteriaceae;D_3__Enterobacteriales;D_2__Gammaproteobacteria;D_1__Proteobacteria;D_0__Bacteria	KM289145.1.1455	0	0	0	0	0	0	0	12	0	0	53	55	0	0	0	0	0	0	0	0	0	0	0	57	37	0	0	0	0
D_6__Weeksella virosa DSM 16922;D_5__Weeksella;D_4__Weeksellaceae;D_3__Flavobacteriales;D_2__Bacteroidia;D_1__Bacteroidetes;D_0__Bacteria	CP002455.2060318.2061826	0	0	0	0	0	0	0	0	0	0	0	0	0	0	0	0	0	0	0	0	0	0	0	57	257	15	9	13	6
D_6__uncultured bacterium;D_5__Macrococcus;D_4__Staphylococcaceae;D_3__Bacillales;D_2__Bacilli;D_1__Firmicutes;D_0__Bacteria	KU363872.1.1413	0	0	0	0	0	0	0	0	0	2	0	0	0	0	0	0	0	0	0	0	0	0	0	56	99	4	0	0	0
D_6__uncultured Klebsiella sp.;D_5__Klebsiella;D_4__Enterobacteriaceae;D_3__Enterobacteriales;D_2__Gammaproteobacteria;D_1__Proteobacteria;D_0__Bacteria	KC907126.1.1274	0	0	0	0	0	0	0	0	0	0	0	0	0	0	0	0	0	0	0	0	0	0	0	56	24	0	0	0	0
D_6__Enterobacter cloacae;D_5__Escherichia-Shigella;D_4__Enterobacteriaceae;D_3__Enterobacteriales;D_2__Gammaproteobacteria;D_1__Proteobacteria;D_0__Bacteria	FKHS01000081.1.1304	0	0	0	0	0	0	0	0	0	0	52	61	0	0	0	0	0	0	0	0	0	0	0	49	0	0	0	0	0
D_6__uncultured bacterium;D_5__Lactobacillus;D_4__Lactobacillaceae;D_3__Lactobacillales;D_2__Bacilli;D_1__Firmicutes;D_0__Bacteria	EU772371.1.1319	0	0	0	0	0	0	0	0	0	0	0	0	104	32	0	0	0	0	0	0	0	0	0	43	46	0	0	0	0
D_6__uncultured bacterium;D_5__Finegoldia;D_4__Family XI;D_3__Clostridiales;D_2__Clostridia;D_1__Firmicutes;D_0__Bacteria	JF168303.1.1318	0	0	0	0	0	0	0	0	8	9	0	0	0	0	0	0	0	0	5	0	0	3	0	42	134	0	0	0	0
D_6__Pseudoglutamicibacter albus DNF00011;D_5__Pseudoglutamicibacter;D_4__Micrococcaceae;D_3__Micrococcales;D_2__Actinobacteria;D_1__Actinobacteria;D_0__Bacteria	JRNH01000005.3563.5107	0	0	0	0	0	0	0	0	0	0	0	0	0	0	0	0	0	0	0	0	0	0	0	42	60	0	0	157	99
D_6__Staphylococcus chromogenes;D_5__Staphylococcus;D_4__Staphylococcaceae;D_3__Bacillales;D_2__Bacilli;D_1__Firmicutes;D_0__Bacteria	KJ783400.1.1325	0	0	0	0	0	0	0	5	0	0	0	0	0	0	0	0	0	0	0	0	0	0	0	36	40	0	0	0	0
D_6__uncultured bacterium;D_5__Escherichia-Shigella;D_4__Enterobacteriaceae;D_3__Enterobacteriales;D_2__Gammaproteobacteria;D_1__Proteobacteria;D_0__Bacteria	KF843102.1.1398	0	0	0	0	0	0	86	78	0	0	0	0	0	0	169	245	0	0	0	0	0	0	0	32	0	0	0	0	0
D_6__uncultured bacterium;D_5__Vagococcus;D_4__Enterococcaceae;D_3__Lactobacillales;D_2__Bacilli;D_1__Firmicutes;D_0__Bacteria	AM500811.1.1516	0	0	0	0	0	0	0	0	0	0	0	0	0	0	0	0	0	0	0	0	0	0	0	32	35	0	0	19	11
D_6__Bacillus aerius;D_5__Enterobacter;D_4__Enterobacteriaceae;D_3__Enterobacteriales;D_2__Gammaproteobacteria;D_1__Proteobacteria;D_0__Bacteria	KX834864.1.1254	0	0	0	0	0	0	0	0	0	0	0	0	0	0	0	0	0	0	0	0	0	0	0	32	0	0	0	0	0
D_6__uncultured organism;D_5__Clostridium sensu stricto 1;D_4__Clostridiaceae 1;D_3__Clostridiales;D_2__Clostridia;D_1__Firmicutes;D_0__Bacteria	HQ808523.1.1411	0	0	0	0	0	0	226	92	0	0	0	0	0	0	27	24	0	0	0	44	38	43	0	30	20	0	0	0	0
D_6__Enterococcus phoeniculicola ATCC BAA-412;D_5__Enterococcus;D_4__Enterococcaceae;D_3__Lactobacillales;D_2__Bacilli;D_1__Firmicutes;D_0__Bacteria	AJAT01000017.3464.5011	0	0	0	0	0	0	0	0	0	0	0	0	6	0	0	0	0	0	0	0	0	0	0	27	11	8	2	0	6
D_6__uncultured bacterium;D_5__Comamonas;D_4__Burkholderiaceae;D_3__Betaproteobacteriales;D_2__Gammaproteobacteria;D_1__Proteobacteria;D_0__Bacteria	DQ824693.1.1394	0	0	0	0	0	0	0	0	0	0	0	0	0	0	0	0	0	0	0	0	0	0	0	27	67	0	0	0	0
D_6__Enterococcus diestrammenae;D_5__Enterococcus;D_4__Enterococcaceae;D_3__Lactobacillales;D_2__Bacilli;D_1__Firmicutes;D_0__Bacteria	LN909502.1.1520	0	0	0	0	0	0	0	0	0	0	0	0	0	0	0	0	0	0	0	0	0	0	0	25	56	12	56	35	42
D_6__uncultured alpha proteobacterium;D_5__Brevundimonas;D_4__Caulobacteraceae;D_3__Caulobacterales;D_2__Alphaproteobacteria;D_1__Proteobacteria;D_0__Bacteria	EF111210.1.1218	0	0	0	0	0	0	0	0	0	0	0	0	0	0	0	0	0	0	0	0	0	0	0	25	27	0	10	0	0
D_6__Klebsiella pneumoniae;D_5__Klebsiella;D_4__Enterobacteriaceae;D_3__Enterobacteriales;D_2__Gammaproteobacteria;D_1__Proteobacteria;D_0__Bacteria	KP244269.1.1313	0	0	0	0	0	0	0	0	0	0	0	0	0	0	0	0	0	0	0	0	0	0	0	25	14	0	0	0	0
D_6__uncultured bacterium;D_5__Veillonella;D_4__Veillonellaceae;D_3__Selenomonadales;D_2__Negativicutes;D_1__Firmicutes;D_0__Bacteria	EU774842.1.1283	0	0	0	0	0	0	0	0	0	0	0	0	0	0	0	0	0	0	0	0	0	4	0	24	291	0	0	0	0
D_6__Brevibacterium ravenspurgense;D_5__Brevibacterium;D_4__Brevibacteriaceae;D_3__Micrococcales;D_2__Actinobacteria;D_1__Actinobacteria;D_0__Bacteria	LQQC01000008.3662.5187	0	0	0	0	0	10	0	0	0	0	0	0	46	34	0	0	0	0	0	0	0	0	0	22	23	40	24	105	71
D_6__Acinetobacter sp. ZPP2;D_5__Acinetobacter;D_4__Moraxellaceae;D_3__Pseudomonadales;D_2__Gammaproteobacteria;D_1__Proteobacteria;D_0__Bacteria	KT763083.1.1204	0	0	0	0	0	0	0	0	0	0	0	0	0	0	0	0	0	0	0	0	0	0	0	22	31	0	0	0	0
D_6__uncultured bacterium;D_5__Pseudoclavibacter;D_4__Microbacteriaceae;D_3__Micrococcales;D_2__Actinobacteria;D_1__Actinobacteria;D_0__Bacteria	KF084676.1.1339	0	0	0	0	0	0	0	0	0	0	0	0	0	0	0	0	0	0	0	0	0	0	0	21	24	0	13	10	29
D_6__uncultured bacterium;D_5__Bifidobacterium;D_4__Bifidobacteriaceae;D_3__Bifidobacteriales;D_2__Actinobacteria;D_1__Actinobacteria;D_0__Bacteria	AY850535.1.1224	0	0	0	0	0	0	0	0	0	0	0	0	0	0	0	0	0	0	0	0	0	0	9	21	165	0	0	39	17
D_6__Oligella urethralis DNF00040;D_5__Oligella;D_4__Burkholderiaceae;D_3__Betaproteobacteriales;D_2__Gammaproteobacteria;D_1__Proteobacteria;D_0__Bacteria	JRNI01000026.3968.5561	0	0	0	0	39	47	0	0	0	0	0	0	172	59	0	0	0	0	0	0	0	0	0	20	17	113	37	579	571
D_6__uncultured bacterium;D_5__Clostridium sensu stricto 1;D_4__Clostridiaceae 1;D_3__Clostridiales;D_2__Clostridia;D_1__Firmicutes;D_0__Bacteria	EU773775.1.1373	0	0	0	0	0	0	0	0	32	25	0	0	0	0	0	0	0	0	0	169	186	0	0	20	15	0	0	0	0
D_6__Proteus mirabilis;D_5__Proteus;D_4__Enterobacteriaceae;D_3__Enterobacteriales;D_2__Gammaproteobacteria;D_1__Proteobacteria;D_0__Bacteria	AB775005.1.1253	0	0	0	0	0	0	0	0	0	0	0	0	0	0	0	0	0	0	0	0	0	0	0	20	76	0	0	0	0
D_6__Lactobacillus casei;D_5__Lactobacillus;D_4__Lactobacillaceae;D_3__Lactobacillales;D_2__Bacilli;D_1__Firmicutes;D_0__Bacteria	KR066436.1.1230	0	0	0	0	0	0	0	0	0	0	0	0	0	0	0	0	0	0	0	0	0	0	0	18	15	25	98	70	95
D_6__Klebsiella oxytoca;D_5__Enterobacter;D_4__Enterobacteriaceae;D_3__Enterobacteriales;D_2__Gammaproteobacteria;D_1__Proteobacteria;D_0__Bacteria	LN848745.1.1370	0	0	0	0	0	0	0	0	0	0	0	0	0	0	0	0	0	0	0	0	0	0	0	18	8	0	0	0	0
D_6__uncultured bacterium;D_5__Escherichia-Shigella;D_4__Enterobacteriaceae;D_3__Enterobacteriales;D_2__Gammaproteobacteria;D_1__Proteobacteria;D_0__Bacteria	EU460635.1.1403	0	0	0	0	0	0	0	0	0	0	3	3	0	0	0	0	0	0	0	0	0	0	0	17	4	3	0	0	3
D_6__Corynebacterium variabile;D_5__Corynebacterium 1;D_4__Corynebacteriaceae;D_3__Corynebacteriales;D_2__Actinobacteria;D_1__Actinobacteria;D_0__Bacteria	KP114214.1.1424	0	0	0	0	0	0	0	0	0	0	0	0	0	0	0	0	0	0	0	0	0	0	0	15	15	0	0	0	0
D_6__Leucobacter sp. canine oral taxon 429;D_5__Leucobacter;D_4__Microbacteriaceae;D_3__Micrococcales;D_2__Actinobacteria;D_1__Actinobacteria;D_0__Bacteria	KF030222.1.1485	0	0	5	0	0	0	0	0	0	0	0	0	9	20	0	0	39	0	0	0	0	0	0	14	14	4	8	24	8
D_6__uncultured bacterium;D_5__Sarcina;D_4__Clostridiaceae 1;D_3__Clostridiales;D_2__Clostridia;D_1__Firmicutes;D_0__Bacteria	EU469931.1.1279	0	0	0	0	0	0	0	0	0	0	0	0	0	0	0	0	0	0	0	0	0	21421	0	14	6	2936	562	7	5
D_6__Bifidobacterium kashiwanohense;D_5__Bifidobacterium;D_4__Bifidobacteriaceae;D_3__Bifidobacteriales;D_2__Actinobacteria;D_1__Actinobacteria;D_0__Bacteria	AB425276.1.1515	0	0	0	0	0	0	0	0	0	0	0	0	0	0	0	0	0	0	0	0	0	0	0	14	134	0	0	0	0
D_6__unidentified;D_5__Leuconostoc;D_4__Leuconostocaceae;D_3__Lactobacillales;D_2__Bacilli;D_1__Firmicutes;D_0__Bacteria	HK556457.17.1548	0	0	0	0	0	0	0	0	0	0	0	0	0	0	0	0	0	0	0	0	0	0	40	13	14	0	0	152	218
D_6__Pediococcus pentosaceus;D_5__Pediococcus;D_4__Lactobacillaceae;D_3__Lactobacillales;D_2__Bacilli;D_1__Firmicutes;D_0__Bacteria	KY797633.1.1209	0	0	0	0	0	0	0	0	0	0	0	0	0	0	0	0	0	0	0	0	0	0	0	12	15	0	0	19	20
D_6__uncultured bacterium;D_5__Enterococcus;D_4__Enterococcaceae;D_3__Lactobacillales;D_2__Bacilli;D_1__Firmicutes;D_0__Bacteria	EU459407.1.1428	0	0	0	0	0	0	0	0	0	0	0	0	0	0	0	0	0	0	0	0	0	0	0	12	42	0	0	0	0
D_6__Lactobacillus plantarum;D_5__Lactobacillus;D_4__Lactobacillaceae;D_3__Lactobacillales;D_2__Bacilli;D_1__Firmicutes;D_0__Bacteria	KX538911.1.1223	0	0	0	0	0	0	0	0	0	0	0	0	0	0	0	0	0	0	0	0	0	0	0	12	16	0	0	0	0
D_6__uncultured bacterium;D_5__Bifidobacterium;D_4__Bifidobacteriaceae;D_3__Bifidobacteriales;D_2__Actinobacteria;D_1__Actinobacteria;D_0__Bacteria	AY850534.1.1248	0	0	0	0	0	0	0	0	0	0	0	0	0	0	0	0	0	0	0	0	0	0	51	11	103	0	0	58	71
D_6__Psychrobacter sp. 1501(2011);D_5__Psychrobacter;D_4__Moraxellaceae;D_3__Pseudomonadales;D_2__Gammaproteobacteria;D_1__Proteobacteria;D_0__Bacteria	AFHU01000211.3692.5214	0	0	3	0	124	53	3	0	0	6	0	0	486	3694	0	0	0	0	0	0	0	19	0	9	7	34	8	617	585
D_6__uncultured bacterium;D_5__[Ruminococcus] gnavus group;D_4__Lachnospiraceae;D_3__Clostridiales;D_2__Clostridia;D_1__Firmicutes;D_0__Bacteria	EU766762.1.1353	0	0	8	0	8	69	43	44	0	0	0	0	0	0	529	108	174	0	0	137	99	0	0	8	30	0	0	0	0
D_6__uncultured bacterium;D_5__Anaerococcus;D_4__Family XI;D_3__Clostridiales;D_2__Clostridia;D_1__Firmicutes;D_0__Bacteria	AM183002.1.1449	0	0	0	0	0	0	0	0	0	0	0	0	4	0	18	11	86	0	0	0	0	0	0	8	23	1	5	21	23
D_6__Helcococcus sueciensis;D_5__Helcococcus;D_4__Family XI;D_3__Clostridiales;D_2__Clostridia;D_1__Firmicutes;D_0__Bacteria	AJ579914.1.1512	0	0	5	0	0	0	0	0	0	0	0	0	13	0	6	0	0	0	0	0	0	0	0	7	10	5	26	199	140
D_6__uncultured bacterium;D_5__Blautia;D_4__Lachnospiraceae;D_3__Clostridiales;D_2__Clostridia;D_1__Firmicutes;D_0__Bacteria	GQ493125.1.1274	0	0	0	0	0	6	64	54	0	0	0	0	0	0	12	17	0	0	0	0	0	0	0	7	38	0	0	0	0
D_6__Weissella viridescens;D_5__Weissella;D_4__Leuconostocaceae;D_3__Lactobacillales;D_2__Bacilli;D_1__Firmicutes;D_0__Bacteria	CYXF01000008.10622.12179	0	0	0	0	0	0	0	0	0	0	0	0	0	0	0	0	0	0	0	0	0	0	0	7	4	0	0	0	0
D_6__Lactobacillus camelliae;D_5__Lactobacillus;D_4__Lactobacillaceae;D_3__Lactobacillales;D_2__Bacilli;D_1__Firmicutes;D_0__Bacteria	KF312684.1.1469	0	0	0	0	0	0	0	0	0	0	0	0	0	0	0	0	0	0	0	0	0	0	0	6	0	15	26	0	1
D_6__uncultured bacterium;D_5__Flaviflexus;D_4__Actinomycetaceae;D_3__Actinomycetales;D_2__Actinobacteria;D_1__Actinobacteria;D_0__Bacteria	FJ670896.1.1396	0	0	0	0	0	0	0	0	0	0	0	0	3	11	0	0	0	0	0	0	0	0	0	5	11	0	2	28	15
D_6__uncultured bacterium;D_5__Solobacterium;D_4__Erysipelotrichaceae;D_3__Erysipelotrichales;D_2__Erysipelotrichia;D_1__Firmicutes;D_0__Bacteria	DQ796398.1.1293	0	0	0	0	0	0	0	0	0	0	0	0	0	0	0	0	0	0	0	0	0	0	0	5	60	0	0	0	0
D_6__Staphylococcus sp. M210;D_5__Staphylococcus;D_4__Staphylococcaceae;D_3__Bacillales;D_2__Bacilli;D_1__Firmicutes;D_0__Bacteria	EF061907.1.1432	0	0	0	0	0	0	0	0	0	0	0	0	26	0	0	0	0	0	0	0	0	0	86	4	0	0	0	0	0
D_6__uncultured bacterium;D_5__Lactobacillus;D_4__Lactobacillaceae;D_3__Lactobacillales;D_2__Bacilli;D_1__Firmicutes;D_0__Bacteria	JQ085674.1.1537	0	0	0	0	0	0	0	0	0	0	0	0	0	0	0	0	0	0	0	0	0	0	0	4	5	0	0	2	8
D_6__Alcaligenes sp.;D_5__Alcaligenes;D_4__Burkholderiaceae;D_3__Betaproteobacteriales;D_2__Gammaproteobacteria;D_1__Proteobacteria;D_0__Bacteria	KY476152.1.1202	0	0	0	0	0	0	0	0	0	0	0	0	0	0	0	0	0	0	0	0	0	0	0	4	6	0	0	0	0
D_6__uncultured bacterium;D_5__Ornithinimicrobium;D_4__Intrasporangiaceae;D_3__Micrococcales;D_2__Actinobacteria;D_1__Actinobacteria;D_0__Bacteria	DQ129346.1.1482	0	0	0	0	0	0	0	0	0	0	0	0	0	0	0	0	0	0	0	0	0	0	0	4	0	0	0	0	0
D_6__uncultured bacterium;D_5__Buttiauxella;D_4__Enterobacteriaceae;D_3__Enterobacteriales;D_2__Gammaproteobacteria;D_1__Proteobacteria;D_0__Bacteria	FJ716048.1.1407	0	0	0	0	0	0	0	0	0	0	0	0	0	0	0	0	0	0	0	0	0	0	0	4	0	0	0	0	0
D_6__Lactobacillus alimentarius;D_5__Lactobacillus;D_4__Lactobacillaceae;D_3__Lactobacillales;D_2__Bacilli;D_1__Firmicutes;D_0__Bacteria	HQ721246.1.1770	0	0	0	0	0	0	0	0	0	0	0	0	0	0	0	0	0	0	0	0	0	0	0	3	0	117	486	0	0
D_6__Staphylococcus aureus;D_5__Staphylococcus;D_4__Staphylococcaceae;D_3__Bacillales;D_2__Bacilli;D_1__Firmicutes;D_0__Bacteria	KJ923794.1.1762	0	0	0	0	0	0	0	0	0	0	0	0	0	0	0	0	0	0	0	0	0	0	0	3	3	5	0	0	0
D_6__unidentified;D_5__Eremococcus;D_4__Aerococcaceae;D_3__Lactobacillales;D_2__Bacilli;D_1__Firmicutes;D_0__Bacteria	HK556097.4.1528	0	0	0	0	0	0	0	0	0	0	0	0	0	0	0	0	0	0	0	0	0	0	0	3	6	0	0	0	0
D_6__uncultured bacterium;D_5__Anaerostipes;D_4__Lachnospiraceae;D_3__Clostridiales;D_2__Clostridia;D_1__Firmicutes;D_0__Bacteria	GQ338715.1.1269	0	0	0	0	0	0	0	0	0	0	0	0	0	0	0	0	0	0	0	0	0	0	0	3	0	0	0	0	0
D_6__uncultured bacterium;D_5__Lactobacillus;D_4__Lactobacillaceae;D_3__Lactobacillales;D_2__Bacilli;D_1__Firmicutes;D_0__Bacteria	AM183026.1.1491	0	0	0	0	0	0	0	0	0	0	0	0	0	0	0	0	0	0	0	0	0	0	0	2	0	0	0	27	1
D_6__Bacillus sp. SGE129(2010);D_5__Lysinibacillus;D_4__Planococcaceae;D_3__Bacillales;D_2__Bacilli;D_1__Firmicutes;D_0__Bacteria	HM566657.1.1345	0	0	0	0	0	0	0	0	0	0	0	0	0	0	0	0	0	0	0	0	0	0	0	1	0	0	0	0	0
D_6__unidentified;D_5__Erysipelatoclostridium;D_4__Erysipelotrichaceae;D_3__Erysipelotrichales;D_2__Erysipelotrichia;D_1__Firmicutes;D_0__Bacteria	HK695147.2.1382	0	0	0	0	81	126	9	14	0	0	0	0	0	0	0	0	1470	0	0	184	106	0	0	0	0	0	0	5	0
D_6__uncultured bacterium;D_5__Collinsella;D_4__Coriobacteriaceae;D_3__Coriobacteriales;D_2__Coriobacteriia;D_1__Actinobacteria;D_0__Bacteria	JF920388.1.1327	0	0	0	0	0	0	0	0	0	0	0	0	0	0	281	29	1107	24	19	0	0	0	0	0	0	0	0	0	0
D_6__uncultured organism;D_5__[Ruminococcus] torques group;D_4__Lachnospiraceae;D_3__Clostridiales;D_2__Clostridia;D_1__Firmicutes;D_0__Bacteria	HQ795355.1.1429	0	0	0	0	0	0	546	295	0	0	0	0	0	0	105	90	595	0	9	0	0	0	0	0	0	0	0	0	0
D_6__uncultured bacterium;D_5__Turicibacter;D_4__Erysipelotrichaceae;D_3__Erysipelotrichales;D_2__Erysipelotrichia;D_1__Firmicutes;D_0__Bacteria	EU775649.1.1224	0	0	0	0	0	0	0	0	0	0	0	0	0	0	0	0	475	2983	2988	942	724	0	0	0	0	0	0	0	0
D_6__uncultured bacterium;D_5__Terrisporobacter;D_4__Peptostreptococcaceae;D_3__Clostridiales;D_2__Clostridia;D_1__Firmicutes;D_0__Bacteria	DQ796305.1.1285	0	0	0	0	0	0	0	0	0	0	0	0	0	0	0	0	431	389	388	1709	1541	0	0	0	0	0	0	0	0
D_6__Clostridium sp. ND2;D_5__Clostridium sensu stricto 1;D_4__Clostridiaceae 1;D_3__Clostridiales;D_2__Clostridia;D_1__Firmicutes;D_0__Bacteria	CYSO01000012.97600.98866	0	0	0	0	0	0	0	0	0	0	0	0	0	0	0	0	429	12	8	0	0	0	0	0	0	0	0	0	0
D_6__Enterococcus raffinosus cftri2200;D_5__Enterococcus;D_4__Enterococcaceae;D_3__Lactobacillales;D_2__Bacilli;D_1__Firmicutes;D_0__Bacteria	ATKJ02000147.82.1446	0	0	0	0	0	0	0	0	0	0	0	0	0	0	0	0	297	0	0	0	0	0	0	0	0	0	0	0	0
D_6__uncultured bacterium;D_5__Lachnoclostridium;D_4__Lachnospiraceae;D_3__Clostridiales;D_2__Clostridia;D_1__Firmicutes;D_0__Bacteria	FJ365758.1.1383	0	0	0	0	0	0	0	0	0	0	0	0	0	0	0	0	275	0	0	11	8	0	0	0	0	0	0	0	0
D_6__uncultured bacterium;D_5__Lachnoclostridium;D_4__Lachnospiraceae;D_3__Clostridiales;D_2__Clostridia;D_1__Firmicutes;D_0__Bacteria	DQ803863.1.1389	0	0	0	0	0	0	0	0	0	0	0	0	0	0	0	0	234	0	0	0	0	0	0	0	0	0	0	0	0
D_6__uncultured bacterium;D_5__uncultured bacterium;D_4__uncultured bacterium;D_3__Chloroplast;D_2__Oxyphotobacteria;D_1__Cyanobacteria;D_0__Bacteria	HQ538693.1.1510	0	0	0	0	0	0	0	0	0	0	0	0	0	0	0	0	177	0	0	0	0	0	0	0	0	0	0	0	0
D_6__uncultured Firmicutes bacterium;D_5__Clostridium sensu stricto 1;D_4__Clostridiaceae 1;D_3__Clostridiales;D_2__Clostridia;D_1__Firmicutes;D_0__Bacteria	FJ484858.1.1244	0	0	0	0	0	0	0	0	0	0	0	0	0	0	0	0	161	5124	5753	1414	1076	0	0	0	0	0	0	0	0
D_6__Enterobacter hormaechei subsp. hormaechei;D_5__Citrobacter;D_4__Enterobacteriaceae;D_3__Enterobacteriales;D_2__Gammaproteobacteria;D_1__Proteobacteria;D_0__Bacteria	LT745987.1.1567	0	0	0	0	0	0	0	0	0	0	0	0	0	0	0	0	158	0	0	0	0	0	0	0	0	0	0	0	0
D_6__bacterium NLAE-zl-C466;D_5__Paraeggerthella;D_4__Eggerthellaceae;D_3__Coriobacteriales;D_2__Coriobacteriia;D_1__Actinobacteria;D_0__Bacteria	JQ608168.1.1392	0	0	0	0	0	0	0	0	0	0	0	0	0	0	0	0	152	0	0	0	0	0	0	0	0	0	0	0	0
D_6__Actinomyces sp. canine oral taxon 374;D_5__Actinomyces;D_4__Actinomycetaceae;D_3__Actinomycetales;D_2__Actinobacteria;D_1__Actinobacteria;D_0__Bacteria	JN713546.1.1500	0	0	0	0	0	0	0	0	0	0	0	0	0	0	0	0	145	212	93	27	17	0	0	0	0	0	0	0	0
D_6__uncultured bacterium;D_5__Clostridium sensu stricto 1;D_4__Clostridiaceae 1;D_3__Clostridiales;D_2__Clostridia;D_1__Firmicutes;D_0__Bacteria	EU471341.1.1376	0	0	0	0	0	0	0	0	0	0	0	0	0	0	0	0	114	0	0	0	0	12	0	0	0	0	0	0	0
D_6__uncultured bacterium;D_5__uncultured bacterium;D_4__uncultured;D_3__Frankiales;D_2__Actinobacteria;D_1__Actinobacteria;D_0__Bacteria	FJ592820.1.1365	0	0	0	0	0	0	0	0	0	0	0	0	0	0	0	0	114	0	0	0	0	0	0	0	0	0	0	0	0
D_6__uncultured bacterium;D_5__Parafrigoribacterium;D_4__Microbacteriaceae;D_3__Micrococcales;D_2__Actinobacteria;D_1__Actinobacteria;D_0__Bacteria	DQ125927.1.1446	0	0	0	0	0	0	9	10	0	0	0	0	0	0	0	0	110	0	0	0	0	0	0	0	0	0	0	0	0
D_6__uncultured bacterium;D_5__Yersinia;D_4__Enterobacteriaceae;D_3__Enterobacteriales;D_2__Gammaproteobacteria;D_1__Proteobacteria;D_0__Bacteria	KF464766.1.1221	0	0	0	0	0	0	0	0	0	0	0	0	0	0	0	0	106	0	0	0	0	0	0	0	0	0	0	0	0
D_6__uncultured bacterium;D_5__Turicibacter;D_4__Erysipelotrichaceae;D_3__Erysipelotrichales;D_2__Erysipelotrichia;D_1__Firmicutes;D_0__Bacteria	EU777245.1.1203	0	0	0	0	0	0	0	0	0	0	0	0	20	0	0	0	101	1888	1615	1204	1150	0	0	0	0	0	0	0	0
D_6__uncultured bacterium;D_5__uncultured bacterium;D_4__Saccharimonadaceae;D_3__Saccharimonadales;D_2__Saccharimonadia;D_1__Patescibacteria;D_0__Bacteria	JQ191024.1.1314	0	0	0	0	0	0	0	0	0	0	0	0	0	0	0	0	99	0	0	0	0	0	0	0	0	0	4	4	0
D_6__Triticum urartu;D_5__Triticum urartu;D_4__Mitochondria;D_3__Rickettsiales;D_2__Alphaproteobacteria;D_1__Proteobacteria;D_0__Bacteria	AOTI010371954.25139.26771	0	0	0	0	0	0	0	0	0	0	0	0	0	0	0	0	93	0	0	0	0	0	0	0	0	0	0	0	0
D_6__uncultured bacterium;D_5__Faecalitalea;D_4__Erysipelotrichaceae;D_3__Erysipelotrichales;D_2__Erysipelotrichia;D_1__Firmicutes;D_0__Bacteria	DQ795181.1.1409	0	0	0	0	0	0	6	5	0	0	0	0	0	0	9	8	89	0	0	154	108	0	0	0	0	0	0	0	0
D_6__uncultured bacterium;D_5__Clostridium sensu stricto 1;D_4__Clostridiaceae 1;D_3__Clostridiales;D_2__Clostridia;D_1__Firmicutes;D_0__Bacteria	EU459355.1.1345	0	0	344	284	0	0	611	217	0	0	0	0	0	0	0	0	87	0	0	0	0	0	233	0	0	0	0	0	0
D_6__Pseudochlorella signiensis;D_5__Pseudochlorella signiensis;D_4__Pseudochlorella signiensis;D_3__Chloroplast;D_2__Oxyphotobacteria;D_1__Cyanobacteria;D_0__Bacteria	KM462866.209336.211146	0	0	0	0	0	0	0	0	0	0	0	0	0	0	0	0	83	0	0	0	0	0	0	0	0	0	0	0	0
D_6__TM7 phylum sp. canine oral taxon 250;D_5__TM7 phylum sp. canine oral taxon 250;D_4__Saccharimonadaceae;D_3__Saccharimonadales;D_2__Saccharimonadia;D_1__Patescibacteria;D_0__Bacteria	JN713414.1.1433	0	0	0	0	0	0	0	0	0	0	0	0	0	0	0	0	79	0	0	0	0	0	0	0	0	0	0	0	0
s__;g__;f__;o__;c__;p__;k__	EU681966.1.1347	0	0	0	0	0	0	0	0	0	0	0	0	0	0	0	0	51	0	0	0	0	0	0	0	0	0	0	0	0
D_6__Globicatella sp. canine oral taxon 107;D_5__uncultured;D_4__Aerococcaceae;D_3__Lactobacillales;D_2__Bacilli;D_1__Firmicutes;D_0__Bacteria	JN713272.1.1538	0	0	0	0	0	0	0	0	0	0	0	0	0	0	0	0	50	0	0	0	0	0	0	0	0	0	0	0	0
D_6__uncultured bacterium;D_5__Parafrigoribacterium;D_4__Microbacteriaceae;D_3__Micrococcales;D_2__Actinobacteria;D_1__Actinobacteria;D_0__Bacteria	LC076736.1.1449	0	0	0	0	0	0	0	0	0	0	0	0	0	0	0	0	46	0	0	24	26	0	0	0	0	0	0	0	0
D_6__Gemella palaticanis;D_5__Gemella;D_4__Family XI;D_3__Bacillales;D_2__Bacilli;D_1__Firmicutes;D_0__Bacteria	JN713253.1.1547	0	0	10	0	0	0	28	27	0	0	0	0	0	0	19	0	43	6	0	0	0	0	0	0	0	0	0	0	0
D_6__Leifsonia rubra;D_5__Rhodoglobus;D_4__Microbacteriaceae;D_3__Micrococcales;D_2__Actinobacteria;D_1__Actinobacteria;D_0__Bacteria	AJ438585.1.1526	0	0	0	0	0	0	0	0	0	0	0	0	0	0	0	0	43	0	0	0	0	0	0	0	0	0	0	0	0
D_6__uncultured bacterium;D_5__Lachnospiraceae UCG-008;D_4__Lachnospiraceae;D_3__Clostridiales;D_2__Clostridia;D_1__Firmicutes;D_0__Bacteria	DQ802596.1.1383	0	0	0	0	0	22	7	5	0	0	0	0	0	0	0	0	40	0	0	0	0	0	0	0	4	0	0	0	0
D_6__uncultured bacterium;D_5__Streptococcus;D_4__Streptococcaceae;D_3__Lactobacillales;D_2__Bacilli;D_1__Firmicutes;D_0__Bacteria	EU460865.1.1415	0	0	0	0	0	0	0	0	0	0	0	0	0	0	2	0	35	0	0	0	0	0	0	0	0	0	0	0	0
D_6__uncultured bacterium;D_5__Parvimonas;D_4__Family XI;D_3__Clostridiales;D_2__Clostridia;D_1__Firmicutes;D_0__Bacteria	JQ194037.1.1353	0	0	0	0	0	0	0	0	0	0	0	0	0	0	0	0	35	11	0	0	0	0	0	0	0	0	0	0	0
D_6__uncultured bacterium;D_5__Corynebacterium 1;D_4__Corynebacteriaceae;D_3__Corynebacteriales;D_2__Actinobacteria;D_1__Actinobacteria;D_0__Bacteria	GQ006275.1.1346	0	0	0	0	0	0	0	0	0	0	0	0	0	0	0	0	33	0	0	0	0	0	0	0	0	0	0	0	0
D_6__Actinomyces sp. canine oral taxon 417;D_5__Actinomyces;D_4__Actinomycetaceae;D_3__Actinomycetales;D_2__Actinobacteria;D_1__Actinobacteria;D_0__Bacteria	KF030212.1.1494	0	0	0	0	0	0	0	0	0	0	0	0	0	0	0	0	33	0	0	0	0	0	0	0	0	0	0	0	0
D_6__Corynebacterium felinum;D_5__Corynebacterium;D_4__Corynebacteriaceae;D_3__Corynebacteriales;D_2__Actinobacteria;D_1__Actinobacteria;D_0__Bacteria	AJ401282.1.1415	0	0	0	0	0	0	0	0	0	0	0	0	0	0	0	0	32	0	0	0	0	0	0	0	0	0	0	0	0
D_6__uncultured bacterium;D_5__Streptococcus;D_4__Streptococcaceae;D_3__Lactobacillales;D_2__Bacilli;D_1__Firmicutes;D_0__Bacteria	KF091700.1.1356	0	0	0	0	0	0	0	0	0	0	0	0	0	0	0	0	32	0	0	0	0	0	0	0	0	0	0	0	0
s__;g__;f__;o__;c__;p__;k__	FPLS01003707.16.1518	0	0	0	0	0	0	0	0	0	0	0	0	0	0	0	0	29	0	0	0	0	0	0	0	0	0	0	0	0
D_6__uncultured Clostridium sp.;D_5__Clostridium sensu stricto 13;D_4__Clostridiaceae 1;D_3__Clostridiales;D_2__Clostridia;D_1__Firmicutes;D_0__Bacteria	FJ946570.1.1290	0	0	0	0	0	0	0	0	0	0	0	0	0	0	0	0	27	0	0	0	0	0	0	0	0	0	0	0	0
D_6__uncultured bacterium;D_5__Agathobacter;D_4__Lachnospiraceae;D_3__Clostridiales;D_2__Clostridia;D_1__Firmicutes;D_0__Bacteria	EU771973.1.1368	0	0	0	0	0	0	0	0	0	0	0	0	0	0	0	0	26	0	0	0	0	0	0	0	0	0	0	0	0
D_6__Corynebacterium urealyticum;D_5__Corynebacterium 1;D_4__Corynebacteriaceae;D_3__Corynebacteriales;D_2__Actinobacteria;D_1__Actinobacteria;D_0__Bacteria	X84439.1.1511	0	0	0	0	0	8	0	0	0	0	0	0	119	37	0	0	23	0	0	0	0	0	0	0	0	9	3	159	115
D_6__Actinomyces sp. canine oral taxon 252;D_5__Actinomyces;D_4__Actinomycetaceae;D_3__Actinomycetales;D_2__Actinobacteria;D_1__Actinobacteria;D_0__Bacteria	JN713416.1.1498	0	0	0	0	0	0	0	0	0	0	0	0	0	0	0	0	22	5	0	0	0	0	0	0	0	0	0	0	0
D_6__Corynebacterium kutscheri;D_5__Corynebacterium;D_4__Corynebacteriaceae;D_3__Corynebacteriales;D_2__Actinobacteria;D_1__Actinobacteria;D_0__Bacteria	CP011312.2228705.2230240	0	0	0	0	0	0	0	0	0	0	0	0	0	0	0	0	22	0	0	0	0	0	0	0	0	0	0	0	0
D_6__Erysipelotrichaceae bacterium canine oral taxon 317;D_5__uncultured;D_4__Erysipelotrichaceae;D_3__Erysipelotrichales;D_2__Erysipelotrichia;D_1__Firmicutes;D_0__Bacteria	JN713487.1.1483	0	0	0	0	0	0	0	0	0	0	0	0	0	0	0	0	19	0	0	0	0	0	0	0	0	0	0	0	0
D_6__uncultured bacterium;D_5__Nosocomiicoccus;D_4__Staphylococcaceae;D_3__Bacillales;D_2__Bacilli;D_1__Firmicutes;D_0__Bacteria	GQ175353.1.1523	0	0	0	0	15	24	0	0	0	0	0	0	15	0	0	0	18	0	0	0	0	0	0	0	0	0	0	59	42
D_6__uncultured bacterium;D_5__Sarcina;D_4__Clostridiaceae 1;D_3__Clostridiales;D_2__Clostridia;D_1__Firmicutes;D_0__Bacteria	EU777738.1.1370	0	0	0	0	0	0	0	0	0	0	0	0	0	0	0	0	18	9	0	0	0	72	0	0	0	0	0	0	0
D_6__gut metagenome;D_5__Bilophila;D_4__Desulfovibrionaceae;D_3__Desulfovibrionales;D_2__Deltaproteobacteria;D_1__Proteobacteria;D_0__Bacteria	CEAB01039785.95.1626	0	0	0	0	0	0	0	0	0	0	0	0	0	0	18	3	16	0	0	0	0	0	0	0	0	0	0	0	0
D_6__uncultured bacterium;D_5__Clostridium sensu stricto 1;D_4__Clostridiaceae 1;D_3__Clostridiales;D_2__Clostridia;D_1__Firmicutes;D_0__Bacteria	EU775668.1.1371	0	0	0	0	0	0	0	0	0	0	0	0	0	0	0	0	13	32	59	88	152	0	0	0	0	0	0	0	0
D_6__uncultured bacterium;D_5__Subdoligranulum;D_4__Ruminococcaceae;D_3__Clostridiales;D_2__Clostridia;D_1__Firmicutes;D_0__Bacteria	EU771535.1.1399	0	0	0	0	0	0	0	0	0	0	0	0	0	0	0	0	12	0	0	0	0	0	0	0	6	0	0	0	0
D_6__uncultured bacterium;D_5__Streptococcus;D_4__Streptococcaceae;D_3__Lactobacillales;D_2__Bacilli;D_1__Firmicutes;D_0__Bacteria	GQ358831.1.1504	0	0	0	0	0	0	0	0	0	0	0	0	0	0	0	0	11	0	0	0	0	0	0	0	0	0	0	0	0
D_6__Castanea mollissima (Chinese chestnut);D_5__Castanea mollissima (Chinese chestnut);D_4__Castanea mollissima (Chinese chestnut);D_3__Chloroplast;D_2__Oxyphotobacteria;D_1__Cyanobacteria;D_0__Bacteria	JRKL01073986.2476.4000	0	0	0	0	0	0	0	0	0	0	0	0	7	0	0	0	9	0	0	0	0	0	0	0	0	0	0	0	0
D_6__Trueperella pyogenes;D_5__Trueperella;D_4__Actinomycetaceae;D_3__Actinomycetales;D_2__Actinobacteria;D_1__Actinobacteria;D_0__Bacteria	CP012649.1683324.1684864	0	0	0	0	0	0	0	0	0	0	0	0	0	0	0	0	9	6	40	0	0	0	0	0	0	0	0	0	0
D_6__Actinomyces sp. canine oral taxon 083;D_5__Actinomyces;D_4__Actinomycetaceae;D_3__Actinomycetales;D_2__Actinobacteria;D_1__Actinobacteria;D_0__Bacteria	JN713246.1.1535	0	0	0	0	0	0	0	0	0	0	0	0	0	0	0	0	9	0	0	0	0	0	0	0	0	0	0	0	0
D_6__uncultured bacterium;D_5__uncultured bacterium;D_4__uncultured bacterium;D_3__Saccharimonadales;D_2__Saccharimonadia;D_1__Patescibacteria;D_0__Bacteria	JF189235.1.1312	0	0	0	0	0	0	0	0	0	0	0	0	0	0	0	0	9	0	0	0	0	0	0	0	0	0	0	0	0
D_6__Streptococcus pharyngis;D_5__Streptococcus;D_4__Streptococcaceae;D_3__Lactobacillales;D_2__Bacilli;D_1__Firmicutes;D_0__Bacteria	LN624399.1.1417	0	0	0	0	0	0	0	0	0	0	0	0	0	0	0	0	8	14	0	0	0	0	0	0	0	0	0	0	0
D_6__Rhizobium sp. 7A-195;D_5__Allorhizobium-Neorhizobium-Pararhizobium-Rhizobium;D_4__Rhizobiaceae;D_3__Rhizobiales;D_2__Alphaproteobacteria;D_1__Proteobacteria;D_0__Bacteria	KF441633.1.1544	0	0	0	0	0	0	0	0	0	0	0	0	0	0	0	0	8	0	0	0	0	0	0	0	0	0	0	0	0
D_6__Atopobium minutum;D_5__Atopobium;D_4__Atopobiaceae;D_3__Coriobacteriales;D_2__Coriobacteriia;D_1__Actinobacteria;D_0__Bacteria	JQBO01000002.93564.95063	0	0	0	0	0	0	0	0	0	0	0	0	1	0	0	0	7	0	0	0	0	0	0	0	0	0	0	0	0
D_6__uncultured bacterium;D_5__Curtobacterium;D_4__Microbacteriaceae;D_3__Micrococcales;D_2__Actinobacteria;D_1__Actinobacteria;D_0__Bacteria	FJ432405.1.1226	0	0	0	0	0	0	0	0	0	0	0	0	0	0	0	0	7	0	0	0	0	0	0	0	0	0	0	0	0
D_6__uncultured organism;D_5__Epulopiscium;D_4__Lachnospiraceae;D_3__Clostridiales;D_2__Clostridia;D_1__Firmicutes;D_0__Bacteria	HQ802642.1.1374	0	0	122	61	171	160	122	41	40	54	0	0	0	10	0	0	5	818	963	965	734	0	0	0	0	0	0	0	0
D_6__unidentified;D_5__Peptoniphilus;D_4__Family XI;D_3__Clostridiales;D_2__Clostridia;D_1__Firmicutes;D_0__Bacteria	GZ798135.1.1486	0	0	0	0	0	0	0	0	0	0	0	0	0	0	0	0	5	6	31	0	0	0	0	0	2	0	0	3	0
D_6__uncultured bacterium;D_5__Fusobacterium;D_4__Fusobacteriaceae;D_3__Fusobacteriales;D_2__Fusobacteriia;D_1__Fusobacteria;D_0__Bacteria	JQ207583.1.1336	0	0	0	0	0	0	0	0	0	0	0	0	0	0	0	0	5	2	2	0	0	0	0	0	0	0	0	0	0
D_6__Oligella ureolytica DSM 18253;D_5__Oligella;D_4__Burkholderiaceae;D_3__Betaproteobacteriales;D_2__Gammaproteobacteria;D_1__Proteobacteria;D_0__Bacteria	AREM01000088.49.1565	0	0	0	0	0	0	0	0	0	0	0	0	0	0	0	0	5	0	0	0	0	0	0	0	0	0	0	0	0
D_6__uncultured bacterium;D_5__Candidatus Saccharimonas;D_4__Saccharimonadaceae;D_3__Saccharimonadales;D_2__Saccharimonadia;D_1__Patescibacteria;D_0__Bacteria	JQ470106.1.1400	0	0	0	0	0	0	0	0	0	0	0	0	0	0	0	0	5	0	0	0	0	0	0	0	0	0	0	0	0
D_6__uncultured Methanobrevibacter sp.;D_5__Methanobrevibacter;D_4__Methanobacteriaceae;D_3__Methanobacteriales;D_2__Methanobacteria;D_1__Euryarchaeota;D_0__Archaea	AY454718.1.1112	0	0	0	0	0	0	0	0	0	0	0	0	0	0	0	0	5	0	0	0	0	0	0	0	0	0	0	0	0
D_6__uncultured planctomycete;D_5__uncultured;D_4__Isosphaeraceae;D_3__Isosphaerales;D_2__Planctomycetacia;D_1__Planctomycetes;D_0__Bacteria	KT308308.1.1433	0	0	0	0	0	0	0	0	0	0	0	0	0	0	0	0	5	0	0	0	0	0	0	0	0	0	0	0	0
D_6__uncultured bacterium;D_5__Bacteroides;D_4__Bacteroidaceae;D_3__Bacteroidales;D_2__Bacteroidia;D_1__Bacteroidetes;D_0__Bacteria	EU766786.1.1359	0	0	0	0	0	0	0	0	0	0	0	0	0	0	0	0	4	0	26	1477	1053	0	0	0	0	0	0	0	0
D_6__uncultured bacterium;D_5__Fusobacterium;D_4__Fusobacteriaceae;D_3__Fusobacteriales;D_2__Fusobacteriia;D_1__Fusobacteria;D_0__Bacteria	JQ467997.1.1353	0	0	0	0	0	0	0	0	0	0	0	0	0	0	0	0	4	0	0	0	0	0	0	0	0	0	0	0	0
D_6__TM7 phylum sp. canine oral taxon 363;D_5__Candidatus Saccharimonas;D_4__Saccharimonadaceae;D_3__Saccharimonadales;D_2__Saccharimonadia;D_1__Patescibacteria;D_0__Bacteria	JN713533.1.1556	0	0	0	0	0	0	0	0	0	0	0	0	0	0	0	0	4	0	0	0	0	0	0	0	0	0	0	0	0
D_6__uncultured Sphingobacterium sp.;D_5__uncultured;D_4__Chitinophagaceae;D_3__Chitinophagales;D_2__Bacteroidia;D_1__Bacteroidetes;D_0__Bacteria	FN668099.1.1485	0	0	0	0	0	0	0	0	0	0	0	0	0	0	0	0	3	0	0	0	0	0	0	0	0	0	0	0	0
D_6__Anaerolineae bacterium feline oral taxon 333;D_5__Flexilinea;D_4__Anaerolineaceae;D_3__Anaerolineales;D_2__Anaerolineae;D_1__Chloroflexi;D_0__Bacteria	KM461971.1.1456	0	0	0	0	0	0	0	0	0	0	0	0	0	0	0	0	3	0	0	0	0	0	0	0	0	0	0	0	0
D_6__uncultured bacterium;D_5__Aeromicrobium;D_4__Nocardioidaceae;D_3__Propionibacteriales;D_2__Actinobacteria;D_1__Actinobacteria;D_0__Bacteria	JF170893.1.1337	0	0	0	0	0	0	0	0	0	0	0	0	0	0	0	0	3	0	0	0	0	0	0	0	0	0	0	0	0
D_6__Rhynchosporium agropyri;D_5__Rhynchosporium agropyri;D_4__Mitochondria;D_3__Rickettsiales;D_2__Alphaproteobacteria;D_1__Proteobacteria;D_0__Bacteria	KF650572.28481.30133	0	0	0	0	0	0	0	0	0	0	0	0	0	0	0	0	2	0	0	0	0	0	0	0	0	0	0	0	0
D_6__Raoultella sp. enrichment culture clone HSL103;D_5__Raoultella;D_4__Enterobacteriaceae;D_3__Enterobacteriales;D_2__Gammaproteobacteria;D_1__Proteobacteria;D_0__Bacteria	HM461233.1.1465	0	0	0	0	0	0	0	0	0	0	5580	4956	119	0	0	0	0	0	0	0	0	0	0	0	0	0	0	0	0
D_6__Klebsiella michiganensis;D_5__Cedecea;D_4__Enterobacteriaceae;D_3__Enterobacteriales;D_2__Gammaproteobacteria;D_1__Proteobacteria;D_0__Bacteria	CP011077.121006.122560	0	0	0	0	0	0	0	0	0	0	1822	1600	33	0	0	0	0	0	0	0	0	0	0	0	0	0	0	0	0
D_6__Klebsiella michiganensis;D_5__Klebsiella;D_4__Enterobacteriaceae;D_3__Enterobacteriales;D_2__Gammaproteobacteria;D_1__Proteobacteria;D_0__Bacteria	KF817669.1.1395	0	0	0	0	0	0	0	0	0	5	704	747	22	0	0	0	0	0	0	0	0	0	0	0	0	0	0	0	0
D_6__uncultured bacterium;D_5__Enterobacter;D_4__Enterobacteriaceae;D_3__Enterobacteriales;D_2__Gammaproteobacteria;D_1__Proteobacteria;D_0__Bacteria	KC305868.1.1475	0	0	0	0	0	0	0	0	10	8	500	536	18	0	0	0	0	0	0	0	0	0	0	0	0	0	0	0	0
D_6__uncultured bacterium;D_5__Escherichia-Shigella;D_4__Enterobacteriaceae;D_3__Enterobacteriales;D_2__Gammaproteobacteria;D_1__Proteobacteria;D_0__Bacteria	EU777791.1.1212	0	0	39	47	1004	718	187	131	2189	2439	471	510	52	412	165	165	0	0	0	0	0	0	0	0	0	0	27	0	0
D_6__Klebsiella sp. L252;D_5__Enterobacter;D_4__Enterobacteriaceae;D_3__Enterobacteriales;D_2__Gammaproteobacteria;D_1__Proteobacteria;D_0__Bacteria	KM377661.1.1498	0	0	0	0	0	0	0	0	0	0	205	223	0	0	0	0	0	0	0	0	0	0	0	0	0	0	0	0	0
D_6__Klebsiella aerogenes;D_5__Enterobacter;D_4__Enterobacteriaceae;D_3__Enterobacteriales;D_2__Gammaproteobacteria;D_1__Proteobacteria;D_0__Bacteria	KY644046.1.1363	0	0	0	0	0	0	0	0	0	0	79	77	0	0	0	0	0	0	0	0	0	0	0	0	0	0	0	0	0
D_6__uncultured Clostridium sp.;D_5__Clostridium sensu stricto 7;D_4__Clostridiaceae 1;D_3__Clostridiales;D_2__Clostridia;D_1__Firmicutes;D_0__Bacteria	AY558588.1.1522	0	0	0	0	0	0	0	0	0	0	65	47	153	22	1023	1731	0	0	0	0	0	12	23	0	0	0	0	0	0
D_6__Clostridium tertium;D_5__Clostridium sensu stricto 1;D_4__Clostridiaceae 1;D_3__Clostridiales;D_2__Clostridia;D_1__Firmicutes;D_0__Bacteria	KX648433.1.1278	0	0	0	0	0	0	0	0	0	0	48	37	0	53	0	0	0	0	0	0	0	0	0	0	0	0	0	0	0
D_6__Romboutsia sp. G12;D_5__Romboutsia;D_4__Peptostreptococcaceae;D_3__Clostridiales;D_2__Clostridia;D_1__Firmicutes;D_0__Bacteria	EU089965.1.1471	0	0	51	0	0	0	190	84	75	111	43	0	71	103	0	0	0	0	0	0	0	0	0	0	0	17	64	0	0
D_6__uncultured Clostridium sp.;D_5__Clostridium sensu stricto 15;D_4__Clostridiaceae 1;D_3__Clostridiales;D_2__Clostridia;D_1__Firmicutes;D_0__Bacteria	AY685918.1.1537	0	0	0	0	0	0	0	0	0	0	38	43	0	0	1157	1700	0	0	0	0	0	0	0	0	0	0	0	0	0
D_6__Leuconostoc mesenteroides subsp. mesenteroides;D_5__Leuconostoc;D_4__Leuconostocaceae;D_3__Lactobacillales;D_2__Bacilli;D_1__Firmicutes;D_0__Bacteria	MPLH01000170.555.1953	0	0	0	0	0	0	0	0	5	6	37	25	169	94	0	0	0	0	0	0	0	0	0	0	6	5	0	0	0
D_6__uncultured bacterium;D_5__Clostridium sensu stricto 1;D_4__Clostridiaceae 1;D_3__Clostridiales;D_2__Clostridia;D_1__Firmicutes;D_0__Bacteria	EU775575.1.1381	0	0	0	0	0	0	0	0	0	0	36	0	0	0	0	0	0	0	0	0	0	0	0	0	0	0	0	0	0
D_6__Hathewaya limosa;D_5__Hathewaya;D_4__Clostridiaceae 1;D_3__Clostridiales;D_2__Clostridia;D_1__Firmicutes;D_0__Bacteria	FR870444.1.1500	0	0	0	0	0	0	0	0	0	0	35	34	175	28	1725	2611	0	0	0	0	0	9	0	0	0	0	0	0	0
D_6__Clostridium botulinum;D_5__Clostridium sensu stricto 7;D_4__Clostridiaceae 1;D_3__Clostridiales;D_2__Clostridia;D_1__Firmicutes;D_0__Bacteria	X68315.1.1516	0	0	0	0	0	0	0	0	8	8	32	32	710	126	0	8	0	0	0	0	0	0	0	0	0	0	0	0	0
D_6__Citrobacter freundii;D_5__Enterobacter;D_4__Enterobacteriaceae;D_3__Enterobacteriales;D_2__Gammaproteobacteria;D_1__Proteobacteria;D_0__Bacteria	KP224273.1.1449	0	0	0	0	0	0	0	0	0	0	31	46	0	0	0	0	0	0	0	0	0	0	0	0	0	0	0	0	0
D_6__Kluyvera intermedia;D_5__Kluyvera;D_4__Enterobacteriaceae;D_3__Enterobacteriales;D_2__Gammaproteobacteria;D_1__Proteobacteria;D_0__Bacteria	DQ223868.1.1433	0	0	0	0	0	0	0	0	0	0	21	10	0	0	0	0	0	0	0	0	0	0	0	0	0	0	0	6	0
D_6__Streptococcus salivarius subsp. thermophilus;D_5__Streptococcus;D_4__Streptococcaceae;D_3__Lactobacillales;D_2__Bacilli;D_1__Firmicutes;D_0__Bacteria	KU324914.1.1231	0	0	0	0	0	0	0	0	0	0	20	11	0	0	0	0	0	0	0	0	0	0	7	0	0	0	0	0	0
D_6__uncultured bacterium;D_5__Leuconostoc;D_4__Leuconostocaceae;D_3__Lactobacillales;D_2__Bacilli;D_1__Firmicutes;D_0__Bacteria	EU463987.1.1408	0	0	0	0	0	0	0	0	0	0	19	27	64	11	0	0	0	0	0	0	0	0	0	0	0	0	0	0	0
D_6__uncultured bacterium;D_5__Lactococcus;D_4__Streptococcaceae;D_3__Lactobacillales;D_2__Bacilli;D_1__Firmicutes;D_0__Bacteria	AB506435.1.1541	0	0	0	0	0	0	0	0	0	0	16	16	239	30	0	0	0	0	0	0	0	0	0	0	0	0	0	0	0
D_6__uncultured bacterium;D_5__Romboutsia;D_4__Peptostreptococcaceae;D_3__Clostridiales;D_2__Clostridia;D_1__Firmicutes;D_0__Bacteria	EU774979.1.1284	0	0	0	0	0	0	0	0	45	74	15	39	1045	256	0	0	0	0	0	0	0	0	0	0	0	0	28	0	0
D_6__uncultured bacterium;D_5__Clostridium sensu stricto 4;D_4__Clostridiaceae 1;D_3__Clostridiales;D_2__Clostridia;D_1__Firmicutes;D_0__Bacteria	EU776205.1.1285	0	0	0	0	0	0	0	0	0	0	7	0	0	0	0	0	0	0	0	0	0	0	0	0	0	0	0	0	0
D_6__Psychrobacter lutiphocae;D_5__Psychrobacter;D_4__Moraxellaceae;D_3__Pseudomonadales;D_2__Gammaproteobacteria;D_1__Proteobacteria;D_0__Bacteria	FM165580.1.1502	0	0	0	0	155	39	0	0	0	0	6	6	20	72	0	0	0	0	0	0	0	0	0	0	0	0	0	350	305
D_6__Enterococcus faecalis;D_5__Enterococcus;D_4__Enterococcaceae;D_3__Lactobacillales;D_2__Bacilli;D_1__Firmicutes;D_0__Bacteria	KP297450.1.1236	0	0	0	0	0	0	0	0	0	0	3	0	0	0	0	0	0	0	0	0	0	0	0	0	0	0	0	0	0
D_6__uncultured bacterium;D_5__Pseudomonas;D_4__Pseudomonadaceae;D_3__Pseudomonadales;D_2__Gammaproteobacteria;D_1__Proteobacteria;D_0__Bacteria	EU777664.1.1396	0	0	0	0	0	0	0	0	0	0	1	0	0	0	0	0	0	0	0	0	0	0	0	0	0	0	0	0	0
D_6__Escherichia sp.;D_5__Escherichia-Shigella;D_4__Enterobacteriaceae;D_3__Enterobacteriales;D_2__Gammaproteobacteria;D_1__Proteobacteria;D_0__Bacteria	KX880951.1.1230	0	0	565	266	0	0	0	0	0	0	0	0	0	0	0	92	0	0	0	0	0	0	0	0	0	0	0	0	0
D_6__uncultured bacterium;D_5__[Clostridium] innocuum group;D_4__Erysipelotrichaceae;D_3__Erysipelotrichales;D_2__Erysipelotrichia;D_1__Firmicutes;D_0__Bacteria	JQ208126.1.1359	0	0	544	353	0	0	0	0	0	0	0	0	0	0	0	0	0	0	0	0	0	0	0	0	0	0	0	0	0
D_6__uncultured bacterium;D_5__Lachnoclostridium;D_4__Lachnospiraceae;D_3__Clostridiales;D_2__Clostridia;D_1__Firmicutes;D_0__Bacteria	EU463355.1.1389	0	0	389	229	0	0	0	0	0	0	0	0	0	0	0	0	0	0	0	0	0	0	0	0	3	0	0	0	0
D_6__uncultured bacterium;D_5__Clostridium sensu stricto 1;D_4__Clostridiaceae 1;D_3__Clostridiales;D_2__Clostridia;D_1__Firmicutes;D_0__Bacteria	EU459223.1.1260	0	0	146	102	681	405	0	0	62	85	0	0	0	0	0	0	0	224	373	302	291	0	0	0	0	0	0	0	0
s__;g__;f__;o__;c__;p__;k__	GQ867482.1.1496	0	0	140	85	0	0	0	0	0	0	0	0	0	0	0	0	0	0	0	0	0	0	0	0	0	0	0	0	0
D_6__uncultured bacterium;D_5__Fournierella;D_4__Ruminococcaceae;D_3__Clostridiales;D_2__Clostridia;D_1__Firmicutes;D_0__Bacteria	EU771988.1.1377	0	0	45	25	0	0	0	0	0	0	0	0	0	0	0	0	0	0	0	0	0	0	0	0	0	0	0	0	0
D_6__uncultured bacterium;D_5__Edwardsiella;D_4__Enterobacteriaceae;D_3__Enterobacteriales;D_2__Gammaproteobacteria;D_1__Proteobacteria;D_0__Bacteria	GQ359985.1.1505	0	0	36	17	0	0	0	0	0	0	0	0	0	0	0	0	0	0	0	0	0	0	0	0	0	0	0	0	0
D_6__uncultured bacterium;D_5__Bacteroides;D_4__Bacteroidaceae;D_3__Bacteroidales;D_2__Bacteroidia;D_1__Bacteroidetes;D_0__Bacteria	KF842086.1.1419	0	0	32	23	0	0	0	0	0	0	0	0	0	0	0	0	0	0	0	0	0	0	0	0	0	0	0	0	0
D_6__human gut metagenome;D_5__Clostridium sensu stricto 1;D_4__Clostridiaceae 1;D_3__Clostridiales;D_2__Clostridia;D_1__Firmicutes;D_0__Bacteria	BAAW01000377.208.1702	0	0	28	8	0	0	0	0	0	0	0	0	0	0	0	0	0	0	0	0	0	0	0	0	0	0	0	0	0
D_6__Clostridium sp. CL-6;D_5__Clostridium sensu stricto 13;D_4__Clostridiaceae 1;D_3__Clostridiales;D_2__Clostridia;D_1__Firmicutes;D_0__Bacteria	CCFF01000015.411.1899	0	0	6	1	0	0	0	0	0	0	0	0	0	0	0	0	0	0	0	56	64	0	0	0	0	0	0	0	0
D_6__unidentified;D_5__Slackia;D_4__Eggerthellaceae;D_3__Coriobacteriales;D_2__Coriobacteriia;D_1__Actinobacteria;D_0__Bacteria	HK557013.1.1472	0	0	6	0	0	0	0	0	0	0	0	0	0	0	0	0	0	0	0	0	0	0	26	0	0	0	0	0	0
D_6__uncultured bacterium;D_5__[Eubacterium] fissicatena group;D_4__Lachnospiraceae;D_3__Clostridiales;D_2__Clostridia;D_1__Firmicutes;D_0__Bacteria	GQ867505.1.1455	0	0	5	7	0	0	0	0	0	0	0	0	0	0	0	0	0	0	0	0	0	0	0	0	0	0	0	0	0
D_6__Peptostreptococcaceae;D_5__Parvimonas;D_4__Family XI;D_3__Clostridiales;D_2__Clostridia;D_1__Firmicutes;D_0__Bacteria	GM884479.1.1504	0	0	4	0	0	0	0	0	0	0	0	0	0	0	0	0	0	0	0	0	0	0	0	0	0	0	0	0	0
D_6__uncultured bacterium;D_5__uncultured;D_4__Ruminococcaceae;D_3__Clostridiales;D_2__Clostridia;D_1__Firmicutes;D_0__Bacteria	EU772735.1.1293	0	0	4	0	0	0	0	0	0	0	0	0	0	0	0	0	0	0	0	0	0	0	0	0	0	0	0	0	0
D_6__bacterium NLAE-zl-P404;D_5__Fusobacterium;D_4__Fusobacteriaceae;D_3__Fusobacteriales;D_2__Fusobacteriia;D_1__Fusobacteria;D_0__Bacteria	JQ607163.1.1403	0	0	3	0	0	0	0	0	0	0	0	0	0	0	0	0	0	0	0	0	0	0	0	0	0	0	0	0	0
D_6__Salmonella enterica subsp. enterica serovar Agona str. 47.E.09;D_5__Salmonella;D_4__Enterobacteriaceae;D_3__Enterobacteriales;D_2__Gammaproteobacteria;D_1__Proteobacteria;D_0__Bacteria	CAAD010000082.36.1245	0	0	0	0	0	0	0	0	0	0	0	0	9838	5077	0	0	0	0	0	0	0	0	0	0	0	0	0	0	0
D_6__Salmonella enterica subsp. enterica serovar Weltevreden;D_5__Salmonella;D_4__Enterobacteriaceae;D_3__Enterobacteriales;D_2__Gammaproteobacteria;D_1__Proteobacteria;D_0__Bacteria	CZPH01000032.17.1400	0	0	0	0	0	0	0	0	0	0	0	0	1704	770	0	0	0	0	0	0	0	0	0	0	0	0	0	0	0
D_6__uncultured bacterium;D_5__Turicibacter;D_4__Erysipelotrichaceae;D_3__Erysipelotrichales;D_2__Erysipelotrichia;D_1__Firmicutes;D_0__Bacteria	DQ796356.1.1391	0	0	0	0	0	0	0	0	0	0	0	0	184	29	0	0	0	0	0	0	0	0	0	0	0	0	0	0	0
D_6__Romboutsia sp. MT17;D_5__Romboutsia;D_4__Peptostreptococcaceae;D_3__Clostridiales;D_2__Clostridia;D_1__Firmicutes;D_0__Bacteria	FJTZ01000012.11975.13329	0	0	0	0	0	0	49	25	0	24	0	0	178	32	0	0	0	0	0	235	237	0	0	0	0	0	0	0	0
D_6__uncultured bacterium;D_5__Turicibacter;D_4__Erysipelotrichaceae;D_3__Erysipelotrichales;D_2__Erysipelotrichia;D_1__Firmicutes;D_0__Bacteria	DQ809763.1.1227	0	0	0	0	0	0	0	0	0	0	0	0	172	36	0	0	0	0	0	0	0	0	0	0	0	0	0	0	0
D_6__Vagococcus sp. SIX2(2011);D_5__Vagococcus;D_4__Enterococcaceae;D_3__Lactobacillales;D_2__Bacilli;D_1__Firmicutes;D_0__Bacteria	HQ728325.1.1503	0	0	0	0	0	0	0	0	1025	1171	0	0	171	1107	0	0	0	0	0	12	11	0	0	0	0	42	33	57	63
D_6__uncultured Nakamurellaceae bacterium;D_5__Nakamurella;D_4__Nakamurellaceae;D_3__Frankiales;D_2__Actinobacteria;D_1__Actinobacteria;D_0__Bacteria	EF018802.1.1366	0	0	0	0	0	0	0	0	0	0	0	0	134	14	0	0	0	0	0	0	0	0	0	0	0	0	0	0	0
D_6__Ezakiella massiliensis;D_5__Ezakiella;D_4__Family XI;D_3__Clostridiales;D_2__Clostridia;D_1__Firmicutes;D_0__Bacteria	LT635475.1387311.1388832	0	0	0	0	0	6	0	0	0	0	0	0	129	7	0	0	0	0	0	0	0	0	0	0	0	3	0	62	59
D_6__Lactococcus raffinolactis NBRC 100932;D_5__Lactococcus;D_4__Streptococcaceae;D_3__Lactobacillales;D_2__Bacilli;D_1__Firmicutes;D_0__Bacteria	BCVN01000061.3283.4819	0	0	0	0	0	0	0	0	0	0	0	0	111	0	0	0	0	0	0	0	0	0	0	0	0	0	0	0	0
D_6__metagenome;D_5__Amaricoccus;D_4__Rhodobacteraceae;D_3__Rhodobacterales;D_2__Alphaproteobacteria;D_1__Proteobacteria;D_0__Bacteria	FPLM01000559.10.1453	0	0	0	0	0	0	0	0	0	0	0	0	110	27	0	0	0	0	0	0	0	0	0	0	0	0	0	0	0
D_6__uncultured bacterium;D_5__Clostridium sensu stricto 13;D_4__Clostridiaceae 1;D_3__Clostridiales;D_2__Clostridia;D_1__Firmicutes;D_0__Bacteria	AM086139.1.1428	0	0	0	0	0	0	0	0	0	7	0	0	99	7	0	0	0	0	0	0	0	0	0	0	0	0	0	0	0
D_6__uncultured bacterium;D_5__uncultured bacterium;D_4__uncultured bacterium;D_3__PeM15;D_2__Actinobacteria;D_1__Actinobacteria;D_0__Bacteria	KJ808206.1.1489	0	0	0	0	0	0	0	0	0	0	0	0	95	16	0	0	0	0	0	0	0	0	0	0	0	0	0	0	0
D_6__uncultured bacterium;D_5__Leucobacter;D_4__Microbacteriaceae;D_3__Micrococcales;D_2__Actinobacteria;D_1__Actinobacteria;D_0__Bacteria	KC331222.1.1485	0	0	0	0	0	0	0	0	0	0	0	0	91	26	0	0	0	0	0	0	0	0	0	0	0	0	0	0	0
D_6__Arthrobacter globiformis;D_5__Pseudarthrobacter;D_4__Micrococcaceae;D_3__Micrococcales;D_2__Actinobacteria;D_1__Actinobacteria;D_0__Bacteria	KY880857.1.1317	0	0	0	0	0	0	0	0	0	0	0	0	86	24	0	0	0	0	0	0	0	0	0	0	0	0	0	0	0
D_6__Rhodococcus sp. MSCB-5;D_5__Salinibacterium;D_4__Microbacteriaceae;D_3__Micrococcales;D_2__Actinobacteria;D_1__Actinobacteria;D_0__Bacteria	EF103202.1.1400	0	0	0	0	0	0	0	0	0	0	0	0	75	0	0	0	0	0	0	0	0	0	0	0	0	0	0	0	0
D_6__uncultured bacterium;D_5__Nocardioides;D_4__Nocardioidaceae;D_3__Propionibacteriales;D_2__Actinobacteria;D_1__Actinobacteria;D_0__Bacteria	KC554164.1.1459	0	0	0	0	0	0	0	0	0	0	0	0	60	0	0	0	0	0	0	0	0	0	0	0	0	0	0	0	0
D_6__Miniimonas arenae;D_5__Miniimonas;D_4__Beutenbergiaceae;D_3__Micrococcales;D_2__Actinobacteria;D_1__Actinobacteria;D_0__Bacteria	AB522642.1.1447	0	0	0	0	0	0	0	0	0	0	0	0	57	11	0	0	0	0	0	0	0	0	0	0	0	0	0	0	0
D_6__uncultured bacterium;D_5__Fastidiosipila;D_4__Ruminococcaceae;D_3__Clostridiales;D_2__Clostridia;D_1__Firmicutes;D_0__Bacteria	HQ698185.1.1349	0	0	0	0	0	0	0	0	0	0	0	0	56	32	0	0	0	0	0	0	0	0	0	0	0	4	0	0	3
D_6__Microbacterium aurum;D_5__Microbacterium;D_4__Microbacteriaceae;D_3__Micrococcales;D_2__Actinobacteria;D_1__Actinobacteria;D_0__Bacteria	CP018762.2343163.2344689	0	0	0	0	0	0	0	0	0	0	0	0	56	0	0	0	0	0	0	0	0	0	0	0	0	0	0	0	0
D_6__Cellulomonas sp. F15;D_5__Cellulomonas;D_4__Cellulomonadaceae;D_3__Micrococcales;D_2__Actinobacteria;D_1__Actinobacteria;D_0__Bacteria	KF788211.1.1433	0	0	0	0	0	0	0	0	0	0	0	0	53	0	0	0	0	0	0	0	0	0	0	0	0	0	0	0	0
D_6__Peptoniphilus sp. ING2-D1G;D_5__Peptoniphilus;D_4__Family XI;D_3__Clostridiales;D_2__Clostridia;D_1__Firmicutes;D_0__Bacteria	LM997412.890567.892085	0	0	0	0	0	0	2	0	0	0	0	0	52	18	0	0	0	0	0	0	0	0	0	0	0	0	0	7	11
D_6__Subtercola sp. 5004;D_5__Glaciihabitans;D_4__Microbacteriaceae;D_3__Micrococcales;D_2__Actinobacteria;D_1__Actinobacteria;D_0__Bacteria	EF423344.1.1426	0	0	0	0	0	0	0	0	0	0	0	0	52	0	0	0	0	0	0	0	0	0	0	0	0	0	0	0	0
D_6__uncultured bacterium;D_5__Marisediminicola;D_4__Microbacteriaceae;D_3__Micrococcales;D_2__Actinobacteria;D_1__Actinobacteria;D_0__Bacteria	DQ521562.1.1443	0	0	0	0	0	0	0	0	0	0	0	0	41	11	0	0	0	0	0	0	0	0	0	0	0	0	0	0	0
D_6__Serinibacter sp. HIsM16-52;D_5__Serinibacter sp. HIsM16-52;D_4__Beutenbergiaceae;D_3__Micrococcales;D_2__Actinobacteria;D_1__Actinobacteria;D_0__Bacteria	LC203065.1.1485	0	0	0	0	0	0	0	0	0	0	0	0	41	0	0	0	0	0	0	0	0	0	0	0	0	0	0	0	0
D_6__Nocardioides sp. Ema6;D_5__Nocardioides;D_4__Nocardioidaceae;D_3__Propionibacteriales;D_2__Actinobacteria;D_1__Actinobacteria;D_0__Bacteria	JQ977506.1.1437	0	0	0	0	0	0	0	0	0	0	0	0	39	0	0	0	0	0	0	0	0	0	0	0	0	0	0	0	0
D_6__Arthrobacter sp. A2-54;D_5__Arthrobacter;D_4__Micrococcaceae;D_3__Micrococcales;D_2__Actinobacteria;D_1__Actinobacteria;D_0__Bacteria	KF441588.1.1525	0	0	0	0	0	0	16	0	0	0	0	0	35	0	0	0	0	0	0	0	0	0	0	0	0	0	0	0	0
D_6__Auxenochlorella protothecoides;D_5__Auxenochlorella protothecoides;D_4__Auxenochlorella protothecoides;D_3__Chloroplast;D_2__Oxyphotobacteria;D_1__Cyanobacteria;D_0__Bacteria	APJO01001039.22593.24112	0	0	0	0	0	0	0	0	0	0	0	0	35	0	0	0	0	0	0	0	0	0	0	0	0	0	0	0	0
D_6__Rhizobium sp. Axs14;D_5__Allorhizobium-Neorhizobium-Pararhizobium-Rhizobium;D_4__Rhizobiaceae;D_3__Rhizobiales;D_2__Alphaproteobacteria;D_1__Proteobacteria;D_0__Bacteria	JQ977299.1.1405	0	0	0	0	0	0	0	0	0	0	0	0	34	0	0	0	0	0	0	0	0	0	0	0	0	0	0	0	0
D_6__uncultured bacterium;D_5__uncultured bacterium;D_4__uncultured bacterium;D_3__Chloroplast;D_2__Oxyphotobacteria;D_1__Cyanobacteria;D_0__Bacteria	KM200540.1.1466	0	0	0	0	0	0	0	0	0	0	0	0	32	0	0	0	0	0	0	0	0	0	0	0	0	0	0	0	0
D_6__Tetrasphaera sp. Soil756;D_5__Tetrasphaera;D_4__Intrasporangiaceae;D_3__Micrococcales;D_2__Actinobacteria;D_1__Actinobacteria;D_0__Bacteria	LMSE01000002.894057.895587	0	0	0	0	0	0	0	0	0	0	0	0	31	10	0	0	0	0	0	0	0	0	0	0	0	0	0	0	0
D_6__uncultured bacterium;D_5__Aeromicrobium;D_4__Nocardioidaceae;D_3__Propionibacteriales;D_2__Actinobacteria;D_1__Actinobacteria;D_0__Bacteria	KC554533.1.1514	0	0	0	0	0	0	0	0	0	0	0	0	28	0	0	0	0	0	0	0	0	0	0	0	0	0	0	0	0
D_6__uncultured bacterium;D_5__Bosea;D_4__Beijerinckiaceae;D_3__Rhizobiales;D_2__Alphaproteobacteria;D_1__Proteobacteria;D_0__Bacteria	KJ615144.1.1276	0	0	0	0	0	0	0	0	0	0	0	0	28	0	0	0	0	0	0	0	0	0	0	0	0	0	0	0	0
D_6__uncultured bacterium;D_5__Enterococcus;D_4__Enterococcaceae;D_3__Lactobacillales;D_2__Bacilli;D_1__Firmicutes;D_0__Bacteria	KM023923.1.1409	0	0	0	0	0	0	0	0	0	0	0	0	27	27	0	0	0	0	0	0	0	0	0	0	0	0	20	31	18
D_6__uncultured bacterium;D_5__Legionella;D_4__Legionellaceae;D_3__Legionellales;D_2__Gammaproteobacteria;D_1__Proteobacteria;D_0__Bacteria	AB630759.1.1466	0	0	0	0	0	0	0	0	0	0	0	0	25	0	0	0	0	0	0	0	0	0	0	0	0	0	0	0	0
D_6__uncultured bacterium;D_5__uncultured bacterium;D_4__uncultured bacterium;D_3__Chloroplast;D_2__Oxyphotobacteria;D_1__Cyanobacteria;D_0__Bacteria	KM221300.1.1458	0	0	0	0	0	0	0	0	0	0	0	0	24	0	0	0	0	0	0	0	0	0	0	0	0	0	0	0	0
D_6__Lactobacillus oligofermentans DSM 15707 = LMG 22743;D_5__Lactobacillus;D_4__Lactobacillaceae;D_3__Lactobacillales;D_2__Bacilli;D_1__Firmicutes;D_0__Bacteria	LN898144.1541292.1542861	0	0	0	0	0	0	0	0	0	0	0	0	23	3	0	0	0	0	0	0	0	0	0	0	0	0	0	0	0
D_6__uncultured bacterium;D_5__uncultured bacterium;D_4__JG30-KF-CM45;D_3__Thermomicrobiales;D_2__Chloroflexia;D_1__Chloroflexi;D_0__Bacteria	EF157268.1.1425	0	0	0	0	0	0	0	0	0	0	0	0	23	0	0	0	0	0	0	9	5	0	0	0	0	0	0	0	0
D_6__Pseudomonas sp. PGO24;D_5__Pseudomonas;D_4__Pseudomonadaceae;D_3__Pseudomonadales;D_2__Gammaproteobacteria;D_1__Proteobacteria;D_0__Bacteria	EU196771.1.1211	0	0	0	0	0	0	0	0	0	0	0	0	22	18	0	0	0	0	0	20	31	0	0	0	0	0	0	0	0
D_6__Leifsonia sp.;D_5__Leifsonia;D_4__Microbacteriaceae;D_3__Micrococcales;D_2__Actinobacteria;D_1__Actinobacteria;D_0__Bacteria	KY419884.1.1414	0	0	0	0	0	0	14	14	0	0	0	0	22	0	0	0	0	0	0	0	0	0	11	0	0	0	0	0	0
D_6__Peptoniphilus tyrrelliae;D_5__Peptoniphilus;D_4__Family XI;D_3__Clostridiales;D_2__Clostridia;D_1__Firmicutes;D_0__Bacteria	GU938835.1.1463	0	0	0	0	0	0	4	0	0	0	0	0	22	0	0	0	0	0	0	0	0	0	0	0	0	0	2	11	10
D_6__Rhodococcus sp. Gert_13:23;D_5__Rhodococcus;D_4__Nocardiaceae;D_3__Corynebacteriales;D_2__Actinobacteria;D_1__Actinobacteria;D_0__Bacteria	KR088740.1.1341	0	0	0	0	0	0	0	0	0	0	0	0	22	0	0	0	0	0	0	0	0	0	0	0	0	0	0	0	0
D_6__metagenome;D_5__Amaricoccus;D_4__Rhodobacteraceae;D_3__Rhodobacterales;D_2__Alphaproteobacteria;D_1__Proteobacteria;D_0__Bacteria	FPLS01046610.16.1459	0	0	0	0	0	0	0	0	0	0	0	0	22	0	0	0	0	0	0	0	0	0	0	0	0	0	0	0	0
D_6__uncultured bacterium;D_5__Anaerococcus;D_4__Family XI;D_3__Clostridiales;D_2__Clostridia;D_1__Firmicutes;D_0__Bacteria	AM183108.1.1450	0	0	0	0	0	0	0	0	0	0	0	0	21	0	0	0	0	9	27	0	0	0	0	0	0	0	0	0	0
D_6__Rhodococcus qingshengii;D_5__Rhodococcus;D_4__Nocardiaceae;D_3__Corynebacteriales;D_2__Actinobacteria;D_1__Actinobacteria;D_0__Bacteria	KC355323.1.1231	0	0	0	0	0	0	0	0	0	0	0	0	21	0	0	0	0	0	0	0	0	0	0	0	0	0	0	0	0
D_6__uncultured bacterium;D_5__Kaistia;D_4__Kaistiaceae;D_3__Rhizobiales;D_2__Alphaproteobacteria;D_1__Proteobacteria;D_0__Bacteria	JX515481.1.1446	0	0	0	0	0	0	0	0	0	0	0	0	21	0	0	0	0	0	0	0	0	0	0	0	0	0	0	0	0
D_6__Kocuria kristinae;D_5__Kocuria;D_4__Micrococcaceae;D_3__Micrococcales;D_2__Actinobacteria;D_1__Actinobacteria;D_0__Bacteria	KT985364.1.1436	0	0	0	0	0	0	0	0	0	0	0	0	20	13	0	0	0	0	0	0	0	0	0	0	0	0	0	0	0
D_6__Rhodococcus sp. BAR72;D_5__Rhodococcus;D_4__Nocardiaceae;D_3__Corynebacteriales;D_2__Actinobacteria;D_1__Actinobacteria;D_0__Bacteria	KP717928.1.1253	0	0	0	0	0	0	0	0	0	0	0	0	20	8	0	0	0	0	0	0	0	0	3	0	0	0	0	0	0
D_6__uncultured bacterium;D_5__Clostridium sensu stricto 1;D_4__Clostridiaceae 1;D_3__Clostridiales;D_2__Clostridia;D_1__Firmicutes;D_0__Bacteria	GQ133046.1.1200	0	0	0	0	0	0	0	0	0	0	0	0	19	0	0	0	0	0	0	0	0	0	0	0	0	0	0	0	0
D_6__bacterium HAB16;D_5__Arthrobacter;D_4__Micrococcaceae;D_3__Micrococcales;D_2__Actinobacteria;D_1__Actinobacteria;D_0__Bacteria	KF593859.1.1401	0	0	0	0	0	0	268	229	0	0	0	0	17	0	0	0	0	0	0	0	0	0	33	0	0	0	0	0	0
D_6__uncultured alpha proteobacterium;D_5__uncultured;D_4__Rhodobacteraceae;D_3__Rhodobacterales;D_2__Alphaproteobacteria;D_1__Proteobacteria;D_0__Bacteria	JN825343.1.1389	0	0	0	0	0	0	0	0	0	0	0	0	17	0	0	0	0	0	0	0	0	0	0	0	0	0	0	0	0
D_6__uncultured bacterium;D_5__Nocardioides;D_4__Nocardioidaceae;D_3__Propionibacteriales;D_2__Actinobacteria;D_1__Actinobacteria;D_0__Bacteria	KC554462.1.1515	0	0	0	0	0	0	0	0	0	0	0	0	17	0	0	0	0	0	0	0	0	0	0	0	0	0	0	0	0
D_6__uncultured bacterium;D_5__Devosia;D_4__Devosiaceae;D_3__Rhizobiales;D_2__Alphaproteobacteria;D_1__Proteobacteria;D_0__Bacteria	JX515469.1.1451	0	0	0	0	0	0	0	0	0	0	0	0	16	0	0	0	0	0	0	0	0	0	2	0	0	0	0	0	0
D_6__uncultured Clostridium sp.;D_5__Clostridium sensu stricto 9;D_4__Clostridiaceae 1;D_3__Clostridiales;D_2__Clostridia;D_1__Firmicutes;D_0__Bacteria	KC172230.1.1470	0	0	0	0	0	0	0	0	0	0	0	0	16	0	0	0	0	0	0	0	0	0	0	0	0	0	0	0	0
D_6__uncultured bacterium;D_5__Clostridium sensu stricto 9;D_4__Clostridiaceae 1;D_3__Clostridiales;D_2__Clostridia;D_1__Firmicutes;D_0__Bacteria	DQ521480.1.1434	0	0	0	0	0	0	0	0	0	0	0	0	15	6	0	0	0	0	0	0	0	0	0	0	0	0	0	0	0
D_6__uncultured bacterium;D_5__Blastococcus;D_4__Geodermatophilaceae;D_3__Frankiales;D_2__Actinobacteria;D_1__Actinobacteria;D_0__Bacteria	KC554438.1.1463	0	0	0	0	0	0	0	0	0	0	0	0	14	0	0	0	0	0	0	0	0	0	0	0	0	0	0	0	0
D_6__actinobacterium R-36375;D_5__Nakamurella;D_4__Nakamurellaceae;D_3__Frankiales;D_2__Actinobacteria;D_1__Actinobacteria;D_0__Bacteria	FR682679.1.1473	0	0	0	0	0	0	0	0	0	0	0	0	14	0	0	0	0	0	0	0	0	0	0	0	0	0	0	0	0
D_6__uncultured Veillonellaceae bacterium;D_5__Pelosinus;D_4__Veillonellaceae;D_3__Selenomonadales;D_2__Negativicutes;D_1__Firmicutes;D_0__Bacteria	JX504994.1.1481	0	0	0	0	0	0	0	0	0	0	0	0	14	0	0	0	0	0	0	0	0	0	0	0	0	0	0	0	0
D_6__uncultured bacterium;D_5__uncultured bacterium;D_4__uncultured bacterium;D_3__Saccharimonadales;D_2__Saccharimonadia;D_1__Patescibacteria;D_0__Bacteria	HM773530.1.1438	0	0	0	0	0	0	0	0	0	0	0	0	13	9	0	0	0	0	0	0	0	0	0	0	0	0	0	0	0
D_6__uncultured bacterium;D_5__Phycicoccus;D_4__Intrasporangiaceae;D_3__Micrococcales;D_2__Actinobacteria;D_1__Actinobacteria;D_0__Bacteria	AY048891.1.1444	0	0	0	0	0	0	0	0	0	0	0	0	13	0	0	0	0	0	0	15	6	0	0	0	0	0	0	0	0
D_6__Helcococcus seattlensis;D_5__Helcococcus;D_4__Family XI;D_3__Clostridiales;D_2__Clostridia;D_1__Firmicutes;D_0__Bacteria	KF780874.1.1529	0	0	0	0	0	0	0	0	0	0	0	0	13	0	0	0	0	0	0	0	0	0	0	0	0	0	0	37	29
D_6__Gossypium arboreum;D_5__Gossypium arboreum;D_4__Gossypium arboreum;D_3__Chloroplast;D_2__Oxyphotobacteria;D_1__Cyanobacteria;D_0__Bacteria	AYOE01013165.43024.44276	0	0	0	0	0	0	0	0	0	0	0	0	13	0	0	0	0	0	0	0	0	0	0	0	0	0	0	0	0
D_6__Rhizobium sp. MN12-23;D_5__Allorhizobium-Neorhizobium-Pararhizobium-Rhizobium;D_4__Rhizobiaceae;D_3__Rhizobiales;D_2__Alphaproteobacteria;D_1__Proteobacteria;D_0__Bacteria	JQ396634.1.1474	0	0	0	0	0	0	0	0	0	0	0	0	13	0	0	0	0	0	0	0	0	0	0	0	0	0	0	0	0
D_6__uncultured bacterium;D_5__Nocardioides;D_4__Nocardioidaceae;D_3__Propionibacteriales;D_2__Actinobacteria;D_1__Actinobacteria;D_0__Bacteria	KF010660.1.1474	0	0	0	0	0	0	0	0	0	0	0	0	13	0	0	0	0	0	0	0	0	0	0	0	0	0	0	0	0
D_6__Cryobacterium psychrotolerans;D_5__Cryobacterium;D_4__Microbacteriaceae;D_3__Micrococcales;D_2__Actinobacteria;D_1__Actinobacteria;D_0__Bacteria	KU984675.1.1461	0	0	0	0	0	0	0	0	0	0	0	0	12	0	0	0	0	0	0	0	11	0	0	0	0	0	0	0	0
D_6__uncultured bacterium;D_5__Gallicola;D_4__Family XI;D_3__Clostridiales;D_2__Clostridia;D_1__Firmicutes;D_0__Bacteria	AM500828.1.1490	0	0	0	0	0	0	0	0	0	0	0	0	11	0	0	0	0	0	0	0	0	0	0	0	0	0	15	0	0
D_6__uncultured bacterium;D_5__Helcococcus;D_4__Family XI;D_3__Clostridiales;D_2__Clostridia;D_1__Firmicutes;D_0__Bacteria	AM500842.1.1488	0	0	0	0	0	0	0	0	0	0	0	0	11	0	0	0	0	0	0	0	0	0	0	0	0	0	0	6	0
D_6__Rhodococcus erythropolis;D_5__Rhodococcus;D_4__Nocardiaceae;D_3__Corynebacteriales;D_2__Actinobacteria;D_1__Actinobacteria;D_0__Bacteria	KX814448.1.1380	0	0	0	0	0	0	0	0	0	0	0	0	11	0	0	0	0	0	0	0	0	0	0	0	0	0	0	0	0
D_6__uncultured bacterium;D_5__uncultured bacterium;D_4__uncultured bacterium;D_3__Saccharimonadales;D_2__Saccharimonadia;D_1__Patescibacteria;D_0__Bacteria	CU922789.1.1314	0	0	0	0	0	0	0	0	0	0	0	0	11	0	0	0	0	0	0	0	0	0	0	0	0	0	0	0	0
D_6__Shinella sp. SR 5-03;D_5__Allorhizobium-Neorhizobium-Pararhizobium-Rhizobium;D_4__Rhizobiaceae;D_3__Rhizobiales;D_2__Alphaproteobacteria;D_1__Proteobacteria;D_0__Bacteria	KM253166.1.1359	0	0	0	0	0	0	0	0	0	0	0	0	11	0	0	0	0	0	0	0	0	0	0	0	0	0	0	0	0
D_6__Dietzia sp. C2-24R;D_5__Dietzia;D_4__Dietziaceae;D_3__Corynebacteriales;D_2__Actinobacteria;D_1__Actinobacteria;D_0__Bacteria	KU319427.1.1428	0	0	0	0	0	0	0	0	0	0	0	0	10	25	0	0	0	0	0	0	0	0	0	0	0	6	14	0	0
D_6__Peptostreptococcus;D_5__Peptostreptococcus;D_4__Peptostreptococcaceae;D_3__Clostridiales;D_2__Clostridia;D_1__Firmicutes;D_0__Bacteria	GM884487.1.1524	0	0	0	0	0	0	6	0	0	0	0	0	10	0	0	0	0	0	0	0	0	0	0	0	0	0	0	0	0
D_6__Chlorophyta symbiont of Baikalospongia sp.;D_5__Chlorophyta symbiont of Baikalospongia sp.;D_4__Chlorophyta symbiont of Baikalospongia sp.;D_3__Chloroplast;D_2__Oxyphotobacteria;D_1__Cyanobacteria;D_0__Bacteria	GU936907.1.1460	0	0	0	0	0	0	0	0	0	0	0	0	10	0	0	0	0	0	0	0	0	0	0	0	0	0	0	0	0
D_6__uncultured bacterium;D_5__uncultured;D_4__Intrasporangiaceae;D_3__Micrococcales;D_2__Actinobacteria;D_1__Actinobacteria;D_0__Bacteria	CU919990.1.1342	0	0	0	0	0	0	0	0	0	0	0	0	10	0	0	0	0	0	0	0	0	0	0	0	0	0	0	0	0
D_6__uncultured bacterium;D_5__Legionella;D_4__Legionellaceae;D_3__Legionellales;D_2__Gammaproteobacteria;D_1__Proteobacteria;D_0__Bacteria	AY050582.1.1471	0	0	0	0	0	0	0	0	0	0	0	0	10	0	0	0	0	0	0	0	0	0	0	0	0	0	0	0	0
D_6__Sinorhizobium sp. XLL-7;D_5__Allorhizobium-Neorhizobium-Pararhizobium-Rhizobium;D_4__Rhizobiaceae;D_3__Rhizobiales;D_2__Alphaproteobacteria;D_1__Proteobacteria;D_0__Bacteria	EF027003.1.1346	0	0	0	0	0	0	0	0	0	0	0	0	10	0	0	0	0	0	0	0	0	0	0	0	0	0	0	0	0
D_6__uncultured bacterium;D_5__uncultured bacterium;D_4__uncultured bacterium;D_3__Saccharimonadales;D_2__Saccharimonadia;D_1__Patescibacteria;D_0__Bacteria	JF119779.1.1363	0	0	0	0	0	0	0	0	0	0	0	0	9	8	0	0	0	0	0	0	0	0	0	0	0	0	0	0	0
D_6__uncultured bacterium;D_5__Kocuria;D_4__Micrococcaceae;D_3__Micrococcales;D_2__Actinobacteria;D_1__Actinobacteria;D_0__Bacteria	JF004776.1.1355	0	0	0	0	0	0	0	0	0	0	0	0	9	0	0	0	0	0	0	0	0	0	0	0	0	0	0	0	0
D_6__uncultured bacterium;D_5__Trueperella;D_4__Actinomycetaceae;D_3__Actinomycetales;D_2__Actinobacteria;D_1__Actinobacteria;D_0__Bacteria	GQ138880.1.1385	0	0	0	0	0	0	0	0	0	0	0	0	8	6	0	0	0	0	0	0	0	0	0	0	0	2	0	31	18
D_6__metagenome;D_5__Microlunatus;D_4__Propionibacteriaceae;D_3__Propionibacteriales;D_2__Actinobacteria;D_1__Actinobacteria;D_0__Bacteria	FPLS01012527.12.1512	0	0	0	0	0	0	0	0	0	0	0	0	8	0	0	0	0	0	0	13	8	0	0	0	0	0	0	0	0
D_6__uncultured bacterium;D_5__uncultured;D_4__Family XI;D_3__Clostridiales;D_2__Clostridia;D_1__Firmicutes;D_0__Bacteria	GQ136785.1.1388	0	0	0	0	0	0	0	0	0	0	0	0	8	0	0	0	0	0	0	0	0	0	0	0	0	0	0	7	8
D_6__permafrost metagenome;D_5__Propionicicella;D_4__Propionibacteriaceae;D_3__Propionibacteriales;D_2__Actinobacteria;D_1__Actinobacteria;D_0__Bacteria	MCHG01000004.405522.407020	0	0	0	0	0	0	0	0	0	0	0	0	8	0	0	0	0	0	0	0	0	0	0	0	0	0	0	0	0
D_6__uncultured bacterium;D_5__Desulfosporosinus;D_4__Peptococcaceae;D_3__Clostridiales;D_2__Clostridia;D_1__Firmicutes;D_0__Bacteria	JX225891.1.1661	0	0	0	0	0	0	0	0	0	0	0	0	8	0	0	0	0	0	0	0	0	0	0	0	0	0	0	0	0
D_6__Rhizobium sp. Root483D2;D_5__Allorhizobium-Neorhizobium-Pararhizobium-Rhizobium;D_4__Rhizobiaceae;D_3__Rhizobiales;D_2__Alphaproteobacteria;D_1__Proteobacteria;D_0__Bacteria	LMFB01000027.423.1955	0	0	0	0	0	0	0	0	0	0	0	0	8	0	0	0	0	0	0	0	0	0	0	0	0	0	0	0	0
D_6__uncultured bacterium;D_5__Pseudorhodobacter;D_4__Rhodobacteraceae;D_3__Rhodobacterales;D_2__Alphaproteobacteria;D_1__Proteobacteria;D_0__Bacteria	JN868996.1.1521	0	0	0	0	0	0	0	0	0	0	0	0	7	0	0	0	0	0	0	0	0	0	0	0	0	0	0	0	0
D_6__Lactobacillus rhamnosus;D_5__Lactobacillus;D_4__Lactobacillaceae;D_3__Lactobacillales;D_2__Bacilli;D_1__Firmicutes;D_0__Bacteria	KX064248.1.1461	0	0	0	0	0	0	0	0	0	0	0	0	6	0	0	0	0	0	0	0	0	0	0	0	0	32	95	0	0
D_6__uncultured bacterium;D_5__Fastidiosipila;D_4__Ruminococcaceae;D_3__Clostridiales;D_2__Clostridia;D_1__Firmicutes;D_0__Bacteria	AM500759.1.1490	0	0	0	0	0	0	0	0	0	0	0	0	6	0	0	0	0	0	0	0	0	0	0	0	0	0	0	17	7
D_6__uncultured bacterium;D_5__Allofustis;D_4__Carnobacteriaceae;D_3__Lactobacillales;D_2__Bacilli;D_1__Firmicutes;D_0__Bacteria	HM256759.1.1367	0	0	0	0	0	0	0	0	0	0	0	0	5	0	0	0	0	0	0	0	0	0	0	0	0	0	0	18	13
D_6__uncultured bacterium;D_5__Sphingomonas;D_4__Sphingomonadaceae;D_3__Sphingomonadales;D_2__Alphaproteobacteria;D_1__Proteobacteria;D_0__Bacteria	KY190668.1.1409	0	0	0	0	0	0	0	0	0	0	0	0	5	0	0	0	0	0	0	0	0	0	0	0	0	0	0	0	0
D_6__uncultured actinobacterium;D_5__Conexibacter;D_4__Solirubrobacteraceae;D_3__Solirubrobacterales;D_2__Thermoleophilia;D_1__Actinobacteria;D_0__Bacteria	FN811197.1.1509	0	0	0	0	0	0	0	0	0	0	0	0	5	0	0	0	0	0	0	0	0	0	0	0	0	0	0	0	0
D_6__uncultured bacterium;D_5__uncultured bacterium;D_4__uncultured;D_3__Microtrichales;D_2__Acidimicrobiia;D_1__Actinobacteria;D_0__Bacteria	AB630589.1.1446	0	0	0	0	0	0	0	0	0	0	0	0	5	0	0	0	0	0	0	0	0	0	0	0	0	0	0	0	0
D_6__uncultured bacterium;D_5__Nocardioides;D_4__Nocardioidaceae;D_3__Propionibacteriales;D_2__Actinobacteria;D_1__Actinobacteria;D_0__Bacteria	KC554842.1.1490	0	0	0	0	0	0	0	0	0	0	0	0	5	0	0	0	0	0	0	0	0	0	0	0	0	0	0	0	0
D_6__bacterium;D_5__Allorhizobium-Neorhizobium-Pararhizobium-Rhizobium;D_4__Rhizobiaceae;D_3__Rhizobiales;D_2__Alphaproteobacteria;D_1__Proteobacteria;D_0__Bacteria	KY266795.1.1266	0	0	0	0	0	0	0	0	0	0	0	0	5	0	0	0	0	0	0	0	0	0	0	0	0	0	0	0	0
D_6__uncultured bacterium;D_5__Erysipelothrix;D_4__Erysipelotrichaceae;D_3__Erysipelotrichales;D_2__Erysipelotrichia;D_1__Firmicutes;D_0__Bacteria	GQ133903.1.1405	0	0	0	0	0	0	0	0	0	0	0	0	4	0	0	0	0	0	0	0	0	0	0	0	0	0	0	0	0
D_6__uncultured bacterium;D_5__uncultured bacterium;D_4__uncultured bacterium;D_3__Saccharimonadales;D_2__Saccharimonadia;D_1__Patescibacteria;D_0__Bacteria	JF028044.1.1271	0	0	0	0	0	0	0	0	0	0	0	0	4	0	0	0	0	0	0	0	0	0	0	0	0	0	0	0	0
D_6__uncultured bacterium;D_5__Ilumatobacter;D_4__Ilumatobacteraceae;D_3__Microtrichales;D_2__Acidimicrobiia;D_1__Actinobacteria;D_0__Bacteria	GQ259299.1.1442	0	0	0	0	0	0	0	0	0	0	0	0	4	0	0	0	0	0	0	0	0	0	0	0	0	0	0	0	0
D_6__metagenome;D_5__uncultured;D_4__Pirellulaceae;D_3__Pirellulales;D_2__Planctomycetacia;D_1__Planctomycetes;D_0__Bacteria	FPLS01003727.9.1513	0	0	0	0	0	0	0	0	0	0	0	0	4	0	0	0	0	0	0	0	0	0	0	0	0	0	0	0	0
D_6__metagenome;D_5__metagenome;D_4__Nannocystaceae;D_3__Myxococcales;D_2__Deltaproteobacteria;D_1__Proteobacteria;D_0__Bacteria	FPLS01006895.21.1534	0	0	0	0	0	0	0	0	0	0	0	0	4	0	0	0	0	0	0	0	0	0	0	0	0	0	0	0	0
D_6__Actinomyces urinae;D_5__Actinomyces;D_4__Actinomycetaceae;D_3__Actinomycetales;D_2__Actinobacteria;D_1__Actinobacteria;D_0__Bacteria	FPKP01000004.252388.253908	0	0	0	0	0	0	0	0	0	0	0	0	3	0	0	0	0	0	0	0	0	0	0	0	0	0	0	5	5
D_6__Porphyromonas sp. HMSC077F02;D_5__Porphyromonas;D_4__Porphyromonadaceae;D_3__Bacteroidales;D_2__Bacteroidia;D_1__Bacteroidetes;D_0__Bacteria	LTSX01000124.75.1621	0	0	0	0	0	0	0	0	0	0	0	0	3	0	0	0	0	0	0	0	0	0	0	0	0	0	0	0	0
D_6__actinobacterium P23;D_5__Nocardia;D_4__Nocardiaceae;D_3__Corynebacteriales;D_2__Actinobacteria;D_1__Actinobacteria;D_0__Bacteria	DQ351736.1.1427	0	0	0	0	0	0	0	0	0	0	0	0	3	0	0	0	0	0	0	0	0	0	0	0	0	0	0	0	0
D_6__uncultured bacterium;D_5__uncultured bacterium;D_4__uncultured bacterium;D_3__Chloroplast;D_2__Oxyphotobacteria;D_1__Cyanobacteria;D_0__Bacteria	FJ381979.1.1366	0	0	0	0	0	0	0	0	0	0	0	0	2	0	0	0	0	0	0	0	0	0	0	0	0	0	0	0	0
D_6__uncultured bacterium;D_5__uncultured bacterium;D_4__uncultured bacterium;D_3__Saccharimonadales;D_2__Saccharimonadia;D_1__Patescibacteria;D_0__Bacteria	KF494523.1.1443	0	0	0	0	0	0	0	0	0	0	0	0	1	0	0	0	0	0	0	0	0	0	0	0	0	0	0	0	0
D_6__uncultured bacterium;D_5__Enterococcus;D_4__Enterococcaceae;D_3__Lactobacillales;D_2__Bacilli;D_1__Firmicutes;D_0__Bacteria	EU776636.1.1359	0	0	0	0	0	0	0	0	0	0	0	0	1	0	0	0	0	0	0	0	0	0	0	0	0	0	0	0	0
D_6__uncultured bacterium;D_5__Collinsella;D_4__Coriobacteriaceae;D_3__Coriobacteriales;D_2__Coriobacteriia;D_1__Actinobacteria;D_0__Bacteria	EU772697.1.1274	0	0	0	0	0	0	0	0	0	0	0	0	0	0	1398	1338	0	0	0	0	0	0	63	0	0	0	0	0	0
D_6__uncultured bacterium;D_5__Lachnoclostridium;D_4__Lachnospiraceae;D_3__Clostridiales;D_2__Clostridia;D_1__Firmicutes;D_0__Bacteria	FJ370659.1.1349	0	0	0	0	0	0	0	0	0	0	0	0	0	0	477	261	0	0	0	0	0	0	0	0	0	0	0	0	0
D_6__uncultured bacterium;D_5__Megamonas;D_4__Veillonellaceae;D_3__Selenomonadales;D_2__Negativicutes;D_1__Firmicutes;D_0__Bacteria	KC245340.1.1493	0	0	0	0	0	0	0	0	0	0	0	0	0	0	396	272	0	0	0	0	0	0	0	0	0	0	0	0	0
D_6__uncultured bacterium;D_5__Collinsella;D_4__Coriobacteriaceae;D_3__Coriobacteriales;D_2__Coriobacteriia;D_1__Actinobacteria;D_0__Bacteria	FJ978500.1.1390	0	0	0	0	0	0	0	8	0	0	0	0	0	0	390	333	0	0	0	0	0	0	0	0	0	0	0	0	0
D_6__uncultured bacterium;D_5__Peptoclostridium;D_4__Peptostreptococcaceae;D_3__Clostridiales;D_2__Clostridia;D_1__Firmicutes;D_0__Bacteria	EU463343.1.1366	0	0	0	0	0	0	0	0	0	0	0	0	0	0	172	107	0	0	0	0	0	0	0	0	0	0	0	0	0
D_6__uncultured bacterium;D_5__uncultured;D_4__Peptostreptococcaceae;D_3__Clostridiales;D_2__Clostridia;D_1__Firmicutes;D_0__Bacteria	EU463383.1.1360	0	0	0	0	0	0	0	0	0	0	0	0	0	0	165	107	0	0	0	0	0	0	0	0	0	0	0	0	0
D_6__uncultured bacterium;D_5__Ruminococcaceae UCG-008;D_4__Ruminococcaceae;D_3__Clostridiales;D_2__Clostridia;D_1__Firmicutes;D_0__Bacteria	AB506345.1.1524	0	0	0	0	0	0	0	0	0	0	0	0	0	0	131	0	0	0	0	0	0	0	0	0	0	0	0	0	0
D_6__uncultured bacterium;D_5__Ruminococcaceae UCG-011;D_4__Ruminococcaceae;D_3__Clostridiales;D_2__Clostridia;D_1__Firmicutes;D_0__Bacteria	EU773890.1.1371	0	0	0	0	0	0	0	0	0	0	0	0	0	0	126	106	0	0	0	0	0	0	620	0	0	0	0	0	0
D_6__uncultured bacterium;D_5__Blautia;D_4__Lachnospiraceae;D_3__Clostridiales;D_2__Clostridia;D_1__Firmicutes;D_0__Bacteria	EU772937.1.1344	0	0	0	0	0	0	8	11	0	0	0	0	0	0	112	212	0	0	0	0	0	0	1268	0	12	0	0	0	0
D_6__uncultured bacterium;D_5__[Eubacterium] coprostanoligenes group;D_4__Ruminococcaceae;D_3__Clostridiales;D_2__Clostridia;D_1__Firmicutes;D_0__Bacteria	JN559616.1.1500	0	0	0	0	0	0	0	0	0	0	0	0	0	0	97	41	0	0	0	0	0	0	0	0	0	0	0	0	0
D_6__uncultured bacterium;D_5__uncultured;D_4__Ruminococcaceae;D_3__Clostridiales;D_2__Clostridia;D_1__Firmicutes;D_0__Bacteria	EU772882.1.1401	0	0	0	0	0	0	0	0	0	0	0	0	0	0	88	32	0	0	0	0	0	0	0	0	0	0	0	0	0
D_6__uncultured bacterium;D_5__Blautia;D_4__Lachnospiraceae;D_3__Clostridiales;D_2__Clostridia;D_1__Firmicutes;D_0__Bacteria	GQ491730.1.1287	0	0	0	0	0	0	0	0	0	0	0	0	0	0	70	93	0	0	0	0	0	0	671	0	0	0	0	0	0
s__;g__;f__;o__;c__;p__;k__	HQ800220.1.1453	0	0	0	0	0	9	0	0	0	0	0	0	0	0	42	46	0	0	0	0	0	0	0	0	0	0	0	0	0
D_6__uncultured bacterium;D_5__Slackia;D_4__Eggerthellaceae;D_3__Coriobacteriales;D_2__Coriobacteriia;D_1__Actinobacteria;D_0__Bacteria	JF920390.1.1333	0	0	0	0	0	0	6	0	0	0	0	0	0	0	36	16	0	8	11	0	0	0	0	0	0	0	0	0	0
D_6__Clostridium sp. mt5;D_5__Clostridium sensu stricto 18;D_4__Clostridiaceae 1;D_3__Clostridiales;D_2__Clostridia;D_1__Firmicutes;D_0__Bacteria	CVPI01000007.1752578.1754069	0	0	0	0	0	0	0	0	0	0	0	0	0	0	34	56	0	0	0	0	0	0	0	0	0	0	0	0	0
D_6__uncultured organism;D_5__Lachnospiraceae NK4A136 group;D_4__Lachnospiraceae;D_3__Clostridiales;D_2__Clostridia;D_1__Firmicutes;D_0__Bacteria	HQ779716.1.1438	0	0	0	0	0	0	0	0	0	0	0	0	0	0	25	19	0	0	0	0	0	0	0	0	0	0	0	0	0
D_6__unidentified;D_5__Clostridium sensu stricto 1;D_4__Clostridiaceae 1;D_3__Clostridiales;D_2__Clostridia;D_1__Firmicutes;D_0__Bacteria	HK555903.1.1495	0	0	0	0	0	0	0	0	0	0	0	0	0	0	23	24	0	0	0	0	0	0	0	0	0	0	0	0	0
D_6__uncultured organism;D_5__Megasphaera;D_4__Veillonellaceae;D_3__Selenomonadales;D_2__Negativicutes;D_1__Firmicutes;D_0__Bacteria	HQ748692.1.1491	0	0	0	0	0	0	0	0	0	0	0	0	0	0	22	3	0	0	0	0	0	0	0	0	0	0	0	0	0
D_6__uncultured organism;D_5__uncultured;D_4__Lachnospiraceae;D_3__Clostridiales;D_2__Clostridia;D_1__Firmicutes;D_0__Bacteria	HQ766415.1.1421	0	0	0	0	35	96	0	11	0	0	0	0	0	0	20	6	0	0	0	0	0	0	0	0	0	0	0	0	0
D_6__bacterium R49;D_5__Proteus;D_4__Enterobacteriaceae;D_3__Enterobacteriales;D_2__Gammaproteobacteria;D_1__Proteobacteria;D_0__Bacteria	KT780158.1.1201	0	0	0	0	0	0	0	0	0	0	0	0	0	0	14	0	0	0	0	0	0	0	0	0	38	0	0	0	0
D_6__uncultured bacterium;D_5__Dialister;D_4__Veillonellaceae;D_3__Selenomonadales;D_2__Negativicutes;D_1__Firmicutes;D_0__Bacteria	EU532000.1.1493	0	0	0	0	0	0	0	0	0	0	0	0	0	0	9	0	0	0	0	0	0	0	0	0	0	0	0	0	0
D_6__uncultured bacterium;D_5__Blautia;D_4__Lachnospiraceae;D_3__Clostridiales;D_2__Clostridia;D_1__Firmicutes;D_0__Bacteria	DQ796136.1.1225	0	0	0	0	0	0	0	0	0	0	0	0	0	0	5	0	0	0	0	0	0	0	0	0	0	0	0	0	0
D_6__uncultured bacterium;D_5__Escherichia-Shigella;D_4__Enterobacteriaceae;D_3__Enterobacteriales;D_2__Gammaproteobacteria;D_1__Proteobacteria;D_0__Bacteria	EU776012.1.1402	0	0	0	0	0	0	0	0	0	0	0	0	0	0	5	0	0	0	0	0	0	0	0	0	0	0	0	0	0
D_6__unidentified;D_5__Helicobacter;D_4__Helicobacteraceae;D_3__Campylobacterales;D_2__Campylobacteria;D_1__Epsilonbacteraeota;D_0__Bacteria	HK556278.9.1487	0	0	0	0	0	0	0	0	0	0	0	0	0	0	3	4	0	0	0	0	0	0	0	0	0	0	0	0	0
D_6__uncultured bacterium;D_5__Clostridium sensu stricto 1;D_4__Clostridiaceae 1;D_3__Clostridiales;D_2__Clostridia;D_1__Firmicutes;D_0__Bacteria	AM930363.1.1475	0	0	0	0	0	0	0	0	36	45	0	0	0	54	0	0	0	0	0	0	0	0	0	0	0	0	0	0	0
D_6__uncultured Firmicutes bacterium;D_5__Enterococcus;D_4__Enterococcaceae;D_3__Lactobacillales;D_2__Bacilli;D_1__Firmicutes;D_0__Bacteria	GQ249489.1.1524	0	0	0	0	0	0	0	0	0	0	0	0	0	52	0	0	0	0	0	0	0	0	0	0	0	177	30	17	0
D_6__uncultured bacterium;D_5__Clostridium sensu stricto 1;D_4__Clostridiaceae 1;D_3__Clostridiales;D_2__Clostridia;D_1__Firmicutes;D_0__Bacteria	EU459282.1.1372	0	0	0	0	36	19	126	64	49	57	0	0	0	43	0	0	0	0	0	0	0	0	0	0	0	0	0	0	0
D_6__uncultured Sporacetigenium sp.;D_5__Romboutsia;D_4__Peptostreptococcaceae;D_3__Clostridiales;D_2__Clostridia;D_1__Firmicutes;D_0__Bacteria	JQ515754.1.1470	0	0	0	0	0	0	15	0	0	21	0	0	0	29	0	0	0	0	0	0	0	0	0	0	0	0	0	0	0
D_6__uncultured bacterium;D_5__Psychrobacter;D_4__Moraxellaceae;D_3__Pseudomonadales;D_2__Gammaproteobacteria;D_1__Proteobacteria;D_0__Bacteria	KF571756.1.1252	0	0	0	0	0	0	0	0	0	0	0	0	0	25	0	0	0	9	0	0	0	0	0	0	0	32	0	36	21
D_6__uncultured bacterium;D_5__Enterococcus;D_4__Enterococcaceae;D_3__Lactobacillales;D_2__Bacilli;D_1__Firmicutes;D_0__Bacteria	EU459183.1.1417	0	0	0	0	0	0	0	0	0	0	0	0	0	25	0	0	0	0	0	0	0	0	0	0	0	0	66	0	0
D_6__Psychrobacter cibarius;D_5__Psychrobacter;D_4__Moraxellaceae;D_3__Pseudomonadales;D_2__Gammaproteobacteria;D_1__Proteobacteria;D_0__Bacteria	KF600781.1.1431	0	0	0	0	0	0	47	26	76	65	0	0	0	17	0	0	0	0	0	0	0	0	0	0	0	0	0	0	0
D_6__Clostridium sp. R6;D_5__Clostridium sensu stricto 5;D_4__Clostridiaceae 1;D_3__Clostridiales;D_2__Clostridia;D_1__Firmicutes;D_0__Bacteria	EF174500.1.1504	0	0	0	0	0	0	96	92	40	61	0	0	0	10	0	0	0	0	0	993	836	0	27	0	0	0	0	0	0
D_6__Paenibacillus sp. FS10;D_5__Brachybacterium;D_4__Dermabacteraceae;D_3__Micrococcales;D_2__Actinobacteria;D_1__Actinobacteria;D_0__Bacteria	KT154887.1.1354	0	0	0	0	0	0	0	0	0	0	0	0	0	10	0	0	0	0	0	0	0	0	0	0	0	0	0	0	0
D_6__Facklamia miroungae;D_5__Facklamia;D_4__Aerococcaceae;D_3__Lactobacillales;D_2__Bacilli;D_1__Firmicutes;D_0__Bacteria	AJ277381.1.1405	0	0	0	0	0	0	0	0	0	0	0	0	0	8	0	0	0	0	0	0	0	0	0	0	0	0	0	0	9
D_6__Brevundimonas sp.;D_5__Brevundimonas;D_4__Caulobacteraceae;D_3__Caulobacterales;D_2__Alphaproteobacteria;D_1__Proteobacteria;D_0__Bacteria	KY418178.1.1220	0	0	0	0	0	0	0	0	0	0	0	0	0	8	0	0	0	0	0	0	0	0	0	0	0	0	0	0	0
D_6__Jeotgalibaca dankookensis;D_5__Jeotgalibaca;D_4__Carnobacteriaceae;D_3__Lactobacillales;D_2__Bacilli;D_1__Firmicutes;D_0__Bacteria	CP019728.1767929.1769470	0	0	0	0	0	0	0	0	19	28	0	0	0	6	0	0	0	0	0	41	15	0	0	0	0	0	0	0	0
D_6__Paracoccus stylophorae;D_5__Paracoccus;D_4__Rhodobacteraceae;D_3__Rhodobacterales;D_2__Alphaproteobacteria;D_1__Proteobacteria;D_0__Bacteria	GQ281379.1.1401	0	0	0	0	0	0	0	0	0	0	0	0	0	5	0	0	0	0	0	0	0	0	0	0	0	0	0	0	0
D_6__Clostridium sp. E001;D_5__Clostridium sensu stricto 2;D_4__Clostridiaceae 1;D_3__Clostridiales;D_2__Clostridia;D_1__Firmicutes;D_0__Bacteria	JX267045.1.1504	0	0	0	0	0	0	0	0	0	0	0	0	0	3	0	0	0	0	0	0	0	0	0	0	0	0	0	0	0
D_6__metagenome;D_5__Iamia;D_4__Iamiaceae;D_3__Microtrichales;D_2__Acidimicrobiia;D_1__Actinobacteria;D_0__Bacteria	FPLL01002052.11.1507	0	0	0	0	0	0	0	0	0	0	0	0	0	2	0	0	0	0	0	0	0	0	0	0	0	0	0	0	0
D_6__uncultured bacterium;D_5__Erysipelothrix;D_4__Erysipelotrichaceae;D_3__Erysipelotrichales;D_2__Erysipelotrichia;D_1__Firmicutes;D_0__Bacteria	GQ136666.1.1395	0	0	0	0	0	0	0	0	0	0	0	0	0	2	0	0	0	0	0	0	0	0	0	0	0	0	0	0	0
D_6__uncultured Verrucomicrobiales bacterium;D_5__Terrimicrobium;D_4__Terrimicrobiaceae;D_3__Chthoniobacterales;D_2__Verrucomicrobiae;D_1__Verrucomicrobia;D_0__Bacteria	FJ542833.1.1492	0	0	0	0	0	0	0	0	0	0	0	0	0	2	0	0	0	0	0	0	0	0	0	0	0	0	0	0	0
D_6__uncultured bacterium;D_5__Romboutsia;D_4__Peptostreptococcaceae;D_3__Clostridiales;D_2__Clostridia;D_1__Firmicutes;D_0__Bacteria	EU775615.1.1257	0	0	0	0	0	0	0	0	0	0	0	0	0	0	0	0	0	0	0	402	248	0	0	0	0	0	0	0	0
D_6__uncultured bacterium;D_5__Paeniglutamicibacter;D_4__Micrococcaceae;D_3__Micrococcales;D_2__Actinobacteria;D_1__Actinobacteria;D_0__Bacteria	KJ454179.1.1482	0	0	0	0	0	0	31	27	0	0	0	0	0	0	0	0	0	0	0	335	267	0	0	0	0	0	0	0	0
D_6__uncultured Firmicutes bacterium;D_5__Erysipelatoclostridium;D_4__Erysipelotrichaceae;D_3__Erysipelotrichales;D_2__Erysipelotrichia;D_1__Firmicutes;D_0__Bacteria	GU179917.1.1382	0	0	0	0	0	0	7	6	0	0	0	0	0	0	0	0	0	0	0	310	272	0	25	0	0	0	0	0	0
D_6__uncultured bacterium;D_5__Tissierella;D_4__Family XI;D_3__Clostridiales;D_2__Clostridia;D_1__Firmicutes;D_0__Bacteria	JQ855527.1.1243	0	0	0	0	0	0	0	0	0	0	0	0	0	0	0	0	0	0	0	255	183	0	0	0	0	0	0	0	0
D_6__Jeotgalicoccus coquinae;D_5__Jeotgalicoccus;D_4__Staphylococcaceae;D_3__Bacillales;D_2__Bacilli;D_1__Firmicutes;D_0__Bacteria	HQ232429.1.1463	0	0	0	0	0	0	0	0	0	0	0	0	0	0	0	0	0	0	0	119	61	0	0	0	0	556	55	0	0
D_6__Carnobacterium funditum DSM 5970;D_5__Carnobacterium;D_4__Carnobacteriaceae;D_3__Lactobacillales;D_2__Bacilli;D_1__Firmicutes;D_0__Bacteria	JQLL01000001.1618879.1620420	0	0	0	0	0	0	87	78	23	31	0	0	0	0	0	0	0	0	0	118	61	0	0	0	0	0	0	0	0
D_6__Arthrobacter sp. Bt 43;D_5__Arthrobacter;D_4__Micrococcaceae;D_3__Micrococcales;D_2__Actinobacteria;D_1__Actinobacteria;D_0__Bacteria	AJ971882.1.1283	0	0	0	0	0	0	0	0	0	0	0	0	0	0	0	0	0	0	0	109	15	0	0	0	0	0	0	0	0
D_6__uncultured bacterium;D_5__Arthrobacter;D_4__Micrococcaceae;D_3__Micrococcales;D_2__Actinobacteria;D_1__Actinobacteria;D_0__Bacteria	JF016977.1.1351	0	0	0	0	0	0	0	0	0	0	0	0	0	0	0	0	0	0	0	97	78	0	0	0	0	0	0	0	0
D_6__uncultured bacterium;D_5__Atopostipes;D_4__Carnobacteriaceae;D_3__Lactobacillales;D_2__Bacilli;D_1__Firmicutes;D_0__Bacteria	FJ380182.1.1397	0	0	0	0	0	0	0	0	0	0	0	0	0	0	0	0	0	0	0	97	47	0	0	0	0	0	0	0	0
D_6__Leucobacter salsicius M1-8;D_5__Leucobacter;D_4__Microbacteriaceae;D_3__Micrococcales;D_2__Actinobacteria;D_1__Actinobacteria;D_0__Bacteria	AOCN01000022.514554.516059	0	0	0	0	0	0	20	25	0	0	0	0	0	0	0	0	0	0	0	85	66	0	25	0	0	0	0	0	0
D_6__uncultured bacterium;D_5__uncultured;D_4__Peptostreptococcaceae;D_3__Clostridiales;D_2__Clostridia;D_1__Firmicutes;D_0__Bacteria	EU772922.1.1347	0	0	0	0	0	3	0	0	0	0	0	0	0	0	0	0	0	0	0	77	61	0	0	0	0	0	0	0	0
D_6__uncultured organism;D_5__Fournierella;D_4__Ruminococcaceae;D_3__Clostridiales;D_2__Clostridia;D_1__Firmicutes;D_0__Bacteria	HQ780661.1.1432	0	0	0	0	0	0	0	0	0	0	0	0	0	0	0	0	0	0	0	74	85	0	0	0	0	0	0	0	0
D_6__uncultured bacterium;D_5__Turicibacter;D_4__Erysipelotrichaceae;D_3__Erysipelotrichales;D_2__Erysipelotrichia;D_1__Firmicutes;D_0__Bacteria	DQ800246.1.1225	0	0	0	0	0	0	0	0	0	0	0	0	0	0	0	0	0	0	0	61	44	0	0	0	0	0	0	0	0
D_6__uncultured bacterium;D_5__Blautia;D_4__Lachnospiraceae;D_3__Clostridiales;D_2__Clostridia;D_1__Firmicutes;D_0__Bacteria	EU467577.1.1369	0	0	0	0	0	0	0	0	0	0	0	0	0	0	0	0	0	0	0	52	51	0	22	0	0	0	0	0	0
D_6__Microbacterium sp. Era18;D_5__Microbacterium;D_4__Microbacteriaceae;D_3__Micrococcales;D_2__Actinobacteria;D_1__Actinobacteria;D_0__Bacteria	JQ977157.1.1438	0	0	0	0	0	0	0	0	0	0	0	0	0	0	0	0	0	0	0	47	30	0	0	0	0	0	0	0	0
D_6__uncultured Epulopiscium sp.;D_5__Epulopiscium;D_4__Lachnospiraceae;D_3__Clostridiales;D_2__Clostridia;D_1__Firmicutes;D_0__Bacteria	KT952567.1.1433	0	0	0	0	0	0	0	0	0	0	0	0	0	0	0	0	0	0	0	41	0	0	0	0	0	0	0	0	0
D_6__bacterium;D_5__Arthrobacter;D_4__Micrococcaceae;D_3__Micrococcales;D_2__Actinobacteria;D_1__Actinobacteria;D_0__Bacteria	KY266814.1.1229	0	0	0	0	0	0	0	0	0	0	0	0	0	0	0	0	0	0	0	40	28	0	0	0	0	0	0	0	0
D_6__uncultured organism;D_5__uncultured;D_4__Lachnospiraceae;D_3__Clostridiales;D_2__Clostridia;D_1__Firmicutes;D_0__Bacteria	HQ767549.1.1330	0	0	0	0	0	0	0	0	0	0	0	0	0	0	0	0	0	0	0	38	31	0	0	0	0	0	0	0	0
D_6__uncultured bacterium;D_5__Cellulosilyticum;D_4__Lachnospiraceae;D_3__Clostridiales;D_2__Clostridia;D_1__Firmicutes;D_0__Bacteria	EU468764.1.1331	0	0	0	0	0	0	0	0	0	0	0	0	0	0	0	0	0	0	0	37	21	0	0	0	0	0	0	0	0
D_6__uncultured bacterium;D_5__Lachnospiraceae UCG-004;D_4__Lachnospiraceae;D_3__Clostridiales;D_2__Clostridia;D_1__Firmicutes;D_0__Bacteria	EU467701.1.1254	0	0	0	0	0	0	0	0	0	0	0	0	0	0	0	0	0	0	0	35	32	0	139	0	0	0	0	0	0
D_6__uncultured bacterium;D_5__uncultured bacterium;D_4__Clostridiaceae 1;D_3__Clostridiales;D_2__Clostridia;D_1__Firmicutes;D_0__Bacteria	GQ132350.1.1379	0	0	0	0	0	0	0	0	0	0	0	0	0	0	0	0	0	0	0	32	35	0	0	0	0	0	0	0	0
D_6__uncultured bacterium;D_5__Candidatus Stoquefichus;D_4__Erysipelotrichaceae;D_3__Erysipelotrichales;D_2__Erysipelotrichia;D_1__Firmicutes;D_0__Bacteria	FJ978488.1.1405	0	0	0	0	0	0	0	0	0	0	0	0	0	0	0	0	0	0	0	31	24	0	9	0	0	0	0	0	0
D_6__uncultured bacterium;D_5__Tissierella;D_4__Family XI;D_3__Clostridiales;D_2__Clostridia;D_1__Firmicutes;D_0__Bacteria	GQ133215.1.1395	0	0	0	0	0	0	0	0	0	0	0	0	0	0	0	0	0	0	0	24	21	0	0	0	0	0	0	0	0
D_6__Ilumatobacter coccineus YM16-304;D_5__Ilumatobacter;D_4__Ilumatobacteraceae;D_3__Microtrichales;D_2__Acidimicrobiia;D_1__Actinobacteria;D_0__Bacteria	AP012057.2311423.2312943	0	0	0	0	0	0	0	0	0	0	0	0	0	0	0	0	0	0	0	23	0	0	0	0	0	0	0	0	0
D_6__Leucobacter aridicollis;D_5__Leucobacter;D_4__Microbacteriaceae;D_3__Micrococcales;D_2__Actinobacteria;D_1__Actinobacteria;D_0__Bacteria	KT262971.1.1401	0	0	0	0	0	0	0	0	0	0	0	0	0	0	0	0	0	0	0	22	15	0	0	0	0	0	0	0	0
D_6__uncultured bacterium;D_5__Sporosarcina;D_4__Planococcaceae;D_3__Bacillales;D_2__Bacilli;D_1__Firmicutes;D_0__Bacteria	EU134618.1.1384	0	0	0	0	0	0	0	0	0	0	0	0	0	0	0	0	0	0	0	20	11	0	0	0	0	0	0	0	0
D_6__uncultured bacterium;D_5__[Ruminococcus] gauvreauii group;D_4__Lachnospiraceae;D_3__Clostridiales;D_2__Clostridia;D_1__Firmicutes;D_0__Bacteria	DQ803439.1.1393	0	0	0	0	0	0	0	0	0	0	0	0	0	0	0	0	0	0	0	19	19	0	0	0	0	0	0	0	0
D_6__uncultured bacterium;D_5__Oceanobacillus;D_4__Bacillaceae;D_3__Bacillales;D_2__Bacilli;D_1__Firmicutes;D_0__Bacteria	FJ380155.1.1489	0	0	0	0	0	0	0	0	0	0	0	0	0	0	0	0	0	0	0	17	19	0	0	0	0	0	0	0	0
D_6__uncultured bacterium;D_5__Nakamurella;D_4__Nakamurellaceae;D_3__Frankiales;D_2__Actinobacteria;D_1__Actinobacteria;D_0__Bacteria	KX752954.1.1474	0	0	0	0	0	0	0	0	0	0	0	0	0	0	0	0	0	0	0	16	7	0	0	0	0	0	0	0	0
D_6__uncultured bacterium;D_5__uncultured;D_4__Dermatophilaceae;D_3__Micrococcales;D_2__Actinobacteria;D_1__Actinobacteria;D_0__Bacteria	EU773272.1.1283	0	0	0	0	0	0	0	0	0	0	0	0	0	0	0	0	0	0	0	16	0	0	0	0	0	0	0	0	0
D_6__Nocardioides sp. Ms12;D_5__Nocardioides;D_4__Nocardioidaceae;D_3__Propionibacteriales;D_2__Actinobacteria;D_1__Actinobacteria;D_0__Bacteria	JQ977445.1.1429	0	0	0	0	0	0	0	0	0	0	0	0	0	0	0	0	0	0	0	15	0	0	0	0	0	0	0	0	0
D_6__uncultured bacterium;D_5__Tissierella;D_4__Family XI;D_3__Clostridiales;D_2__Clostridia;D_1__Firmicutes;D_0__Bacteria	JQ855537.1.1231	0	0	0	0	0	0	0	0	0	0	0	0	0	0	0	0	0	0	0	14	4	0	0	0	0	0	0	0	0
D_6__uncultured bacterium;D_5__Erysipelothrix;D_4__Erysipelotrichaceae;D_3__Erysipelotrichales;D_2__Erysipelotrichia;D_1__Firmicutes;D_0__Bacteria	HQ716155.1.1471	0	0	0	0	0	0	0	0	0	0	0	0	0	0	0	0	0	0	0	14	0	0	0	0	0	0	0	0	0
D_6__Subtercola lobariae;D_5__uncultured;D_4__Microbacteriaceae;D_3__Micrococcales;D_2__Actinobacteria;D_1__Actinobacteria;D_0__Bacteria	KM924549.1.1460	0	0	0	0	0	0	0	0	0	0	0	0	0	0	0	0	0	0	0	14	0	0	0	0	0	0	0	0	0
D_6__uncultured Aeromicrobium sp.;D_5__Nocardioides;D_4__Nocardioidaceae;D_3__Propionibacteriales;D_2__Actinobacteria;D_1__Actinobacteria;D_0__Bacteria	EU375215.1.1208	0	0	0	0	0	0	0	0	0	0	0	0	0	0	0	0	0	0	0	13	18	0	0	0	0	0	0	0	0
D_6__uncultured bacterium;D_5__Sarcina;D_4__Clostridiaceae 1;D_3__Clostridiales;D_2__Clostridia;D_1__Firmicutes;D_0__Bacteria	DQ129391.1.1466	0	0	0	0	0	0	0	0	0	0	0	0	0	0	0	0	0	0	0	13	12	0	0	0	0	0	0	0	0
D_6__uncultured bacterium;D_5__Bacillus;D_4__Bacillaceae;D_3__Bacillales;D_2__Bacilli;D_1__Firmicutes;D_0__Bacteria	EU773378.1.1403	0	0	0	0	0	0	0	0	0	0	0	0	0	0	0	0	0	0	0	12	0	0	0	0	0	0	0	0	0
D_6__Trichococcus flocculiformis;D_5__Trichococcus;D_4__Carnobacteriaceae;D_3__Lactobacillales;D_2__Bacilli;D_1__Firmicutes;D_0__Bacteria	EU434555.1.1476	0	0	0	0	0	0	0	0	0	0	0	0	0	0	0	0	0	0	0	11	12	0	0	0	0	0	0	0	0
D_6__uncultured bacterium;D_5__Tissierella;D_4__Family XI;D_3__Clostridiales;D_2__Clostridia;D_1__Firmicutes;D_0__Bacteria	GQ167330.1.1353	0	0	0	0	0	0	0	0	0	0	0	0	0	0	0	0	0	0	0	10	0	0	0	0	0	0	0	0	0
D_6__uncultured bacterium;D_5__Blautia;D_4__Lachnospiraceae;D_3__Clostridiales;D_2__Clostridia;D_1__Firmicutes;D_0__Bacteria	JN559494.1.1495	0	0	0	0	0	0	0	0	0	0	0	0	0	0	0	0	0	0	0	9	9	0	0	0	0	0	0	0	0
D_6__uncultured bacterium;D_5__Oerskovia;D_4__Cellulomonadaceae;D_3__Micrococcales;D_2__Actinobacteria;D_1__Actinobacteria;D_0__Bacteria	EU776075.1.1380	0	0	0	0	0	0	0	0	0	0	0	0	0	0	0	0	0	0	0	8	7	0	0	0	0	0	0	0	0
D_6__uncultured bacterium;D_5__Ruminococcaceae UCG-011;D_4__Ruminococcaceae;D_3__Clostridiales;D_2__Clostridia;D_1__Firmicutes;D_0__Bacteria	EU772784.1.1284	0	0	0	0	0	0	0	0	0	0	0	0	0	0	0	0	0	0	0	7	0	0	0	0	0	0	0	0	0
D_6__uncultured bacterium;D_5__[Ruminococcus] torques group;D_4__Lachnospiraceae;D_3__Clostridiales;D_2__Clostridia;D_1__Firmicutes;D_0__Bacteria	EU773899.1.1392	0	0	0	0	0	0	0	0	0	0	0	0	0	0	0	0	0	0	0	6	0	0	0	0	0	0	0	0	0
D_6__[Eubacterium] dolichum;D_5__Faecalitalea;D_4__Erysipelotrichaceae;D_3__Erysipelotrichales;D_2__Erysipelotrichia;D_1__Firmicutes;D_0__Bacteria	AB649277.1.1490	0	0	0	0	0	0	0	0	0	0	0	0	0	0	0	0	0	0	0	4	4	0	0	0	0	0	0	0	0
D_6__uncultured bacterium;D_5__uncultured bacterium;D_4__uncultured bacterium;D_3__Chloroplast;D_2__Oxyphotobacteria;D_1__Cyanobacteria;D_0__Bacteria	GQ487946.1.1448	0	0	0	0	0	0	0	0	0	0	0	0	0	0	0	0	0	0	0	3	0	0	0	0	0	0	0	0	0
D_6__uncultured bacterium;D_5__uncultured;D_4__Lachnospiraceae;D_3__Clostridiales;D_2__Clostridia;D_1__Firmicutes;D_0__Bacteria	AB255081.1.1485	0	0	0	0	0	0	0	0	0	0	0	0	0	0	0	0	0	0	0	2	0	0	0	0	0	0	0	0	0
D_6__uncultured actinobacterium;D_5__Ornithinimicrobium;D_4__Intrasporangiaceae;D_3__Micrococcales;D_2__Actinobacteria;D_1__Actinobacteria;D_0__Bacteria	JN003097.1.1245	0	0	0	0	0	0	0	0	0	0	0	0	0	0	0	0	0	0	0	1	0	0	0	0	0	0	0	0	0
D_6__uncultured bacterium;D_5__Clostridium sensu stricto 1;D_4__Clostridiaceae 1;D_3__Clostridiales;D_2__Clostridia;D_1__Firmicutes;D_0__Bacteria	EU774348.1.1286	0	0	0	0	0	0	0	0	0	0	0	0	0	0	0	0	0	245	401	0	0	0	0	0	0	0	0	0	0
D_6__Rahnella sp. SYC75;D_5__Rahnella;D_4__Enterobacteriaceae;D_3__Enterobacteriales;D_2__Gammaproteobacteria;D_1__Proteobacteria;D_0__Bacteria	KX225292.1.1208	0	0	0	0	0	0	0	0	0	0	0	0	0	0	0	0	0	103	57	0	0	0	0	0	0	0	0	0	0
D_6__uncultured bacterium;D_5__Helcococcus;D_4__Family XI;D_3__Clostridiales;D_2__Clostridia;D_1__Firmicutes;D_0__Bacteria	KF099323.1.1334	0	0	0	0	0	0	0	0	0	0	0	0	0	0	0	0	0	7	37	0	0	0	0	0	0	0	0	0	0
D_6__uncultured bacterium;D_5__Porphyromonas;D_4__Porphyromonadaceae;D_3__Bacteroidales;D_2__Bacteroidia;D_1__Bacteroidetes;D_0__Bacteria	KF100359.1.1360	0	0	0	0	0	0	0	0	0	0	0	0	0	0	0	0	0	0	17	0	0	0	0	0	0	0	0	0	0
D_6__Helicobacter pametensis ATCC 51478;D_5__Helicobacter;D_4__Helicobacteraceae;D_3__Campylobacterales;D_2__Campylobacteria;D_1__Epsilonbacteraeota;D_0__Bacteria	JADE01000006.184367.185846	0	0	0	0	0	0	0	0	0	0	0	0	0	0	0	0	0	9	8	0	0	0	0	0	0	0	0	0	0
D_6__Anaerobiospirillum sp. 3J102;D_5__Anaerobiospirillum;D_4__Succinivibrionaceae;D_3__Aeromonadales;D_2__Gammaproteobacteria;D_1__Proteobacteria;D_0__Bacteria	AF497809.1.1453	0	0	0	0	0	0	0	0	0	0	0	0	0	0	0	0	0	0	7	0	0	0	0	0	0	0	0	0	0
D_6__uncultured bacterium;D_5__Bacteroides;D_4__Bacteroidaceae;D_3__Bacteroidales;D_2__Bacteroidia;D_1__Bacteroidetes;D_0__Bacteria	EU531945.1.1444	0	0	0	0	0	0	0	0	0	0	0	0	0	0	0	0	0	0	5	0	0	0	0	0	0	0	0	0	0
D_6__uncultured bacterium;D_5__Terrisporobacter;D_4__Peptostreptococcaceae;D_3__Clostridiales;D_2__Clostridia;D_1__Firmicutes;D_0__Bacteria	DQ797087.1.1383	0	0	0	0	0	0	0	0	0	0	0	0	0	0	0	0	0	32	0	0	0	0	0	0	0	0	0	0	0
D_6__uncultured bacterium;D_5__uncultured bacterium;D_4__uncultured bacterium;D_3__Saccharimonadales;D_2__Saccharimonadia;D_1__Patescibacteria;D_0__Bacteria	JF150483.1.1314	0	0	0	0	0	0	0	0	0	0	0	0	0	0	0	0	0	20	0	0	0	0	0	0	0	0	0	0	0
D_6__Streptococcus sp. canine oral taxon 279;D_5__Streptococcus;D_4__Streptococcaceae;D_3__Lactobacillales;D_2__Bacilli;D_1__Firmicutes;D_0__Bacteria	JN713444.1.1506	0	0	0	0	0	0	0	0	0	0	0	0	0	0	0	0	0	4	0	0	0	0	0	0	0	0	0	0	0
s__;g__;f__;o__;c__;p__;k__	AB470236.1.1495	0	0	0	0	0	0	0	0	0	0	0	5	0	0	0	0	0	0	0	0	0	0	0	0	0	0	0	0	0
D_6__Oropetium thomaeum;D_5__Oropetium thomaeum;D_4__Mitochondria;D_3__Rickettsiales;D_2__Alphaproteobacteria;D_1__Proteobacteria;D_0__Bacteria	LFJQ01000574.278.2219	0	0	0	0	0	0	0	0	0	231	0	0	0	0	0	0	0	0	0	0	0	0	0	0	0	0	0	3	0
D_6__Escherichia sp. 33;D_5__Escherichia-Shigella;D_4__Enterobacteriaceae;D_3__Enterobacteriales;D_2__Gammaproteobacteria;D_1__Proteobacteria;D_0__Bacteria	KC779510.1.1305	0	0	0	0	0	0	0	0	137	125	0	0	0	0	0	0	0	0	0	0	0	0	0	0	0	0	0	0	0
D_6__uncultured Bacillus sp.;D_5__Lactobacillus;D_4__Lactobacillaceae;D_3__Lactobacillales;D_2__Bacilli;D_1__Firmicutes;D_0__Bacteria	KM819135.1.1519	0	0	0	0	0	0	0	0	20	27	0	0	0	0	0	0	0	0	0	0	0	0	0	0	0	0	13	0	24
D_6__Streptococcus phocae subsp. phocae;D_5__Streptococcus;D_4__Streptococcaceae;D_3__Lactobacillales;D_2__Bacilli;D_1__Firmicutes;D_0__Bacteria	AF235052.1.1547	0	0	0	0	0	0	0	0	36	24	0	0	0	0	0	0	0	0	0	0	0	0	0	0	0	0	0	0	0
D_6__Arcanobacterium phocae;D_5__Arcanobacterium;D_4__Actinomycetaceae;D_3__Actinomycetales;D_2__Actinobacteria;D_1__Actinobacteria;D_0__Bacteria	X97049.1.1416	0	0	0	0	0	0	0	0	21	24	0	0	0	0	0	0	0	0	0	0	0	0	0	0	0	0	0	0	0
D_6__Peptostreptococcus sp.;D_5__Peptostreptococcus;D_4__Peptostreptococcaceae;D_3__Clostridiales;D_2__Clostridia;D_1__Firmicutes;D_0__Bacteria	L04166.1.1460	0	0	0	0	0	0	0	0	15	22	0	0	0	0	0	0	0	0	0	0	0	0	0	0	0	0	0	0	0
D_6__Atopobacter phocae;D_5__Atopobacter;D_4__Carnobacteriaceae;D_3__Lactobacillales;D_2__Bacilli;D_1__Firmicutes;D_0__Bacteria	Y16546.1.1511	0	0	0	0	0	0	0	0	13	13	0	0	0	0	0	0	0	0	0	0	0	0	0	0	0	0	0	0	0
D_6__uncultured bacterium;D_5__Vagococcus;D_4__Enterococcaceae;D_3__Lactobacillales;D_2__Bacilli;D_1__Firmicutes;D_0__Bacteria	DQ860054.1.1521	0	0	0	0	0	0	37	54	0	8	0	0	0	0	0	0	0	0	0	0	0	0	0	0	0	0	0	0	0
D_6__Salinibacterium sp. ES-1;D_5__Salinibacterium;D_4__Microbacteriaceae;D_3__Micrococcales;D_2__Actinobacteria;D_1__Actinobacteria;D_0__Bacteria	KX000028.1.1269	0	0	0	0	0	0	27	28	0	3	0	0	0	0	0	0	0	0	0	0	0	0	0	0	0	0	0	0	0
D_6__Helcococcus sp. canine oral taxon 069;D_5__Helcococcus;D_4__Family XI;D_3__Clostridiales;D_2__Clostridia;D_1__Firmicutes;D_0__Bacteria	JN713234.1.1491	0	0	0	0	0	0	0	0	0	3	0	0	0	0	0	0	0	0	0	0	0	0	0	0	0	0	0	0	0
D_6__uncultured bacterium;D_5__Prevotella 9;D_4__Prevotellaceae;D_3__Bacteroidales;D_2__Bacteroidia;D_1__Bacteroidetes;D_0__Bacteria	KF843391.1.1349	0	0	0	0	0	0	0	0	0	2	0	0	0	0	0	0	0	0	0	0	0	0	0	0	0	0	0	0	0
D_6__uncultured bacterium;D_5__Clostridium sensu stricto 1;D_4__Clostridiaceae 1;D_3__Clostridiales;D_2__Clostridia;D_1__Firmicutes;D_0__Bacteria	EU772770.1.1283	0	0	0	0	0	0	306	208	0	0	0	0	0	0	0	0	0	0	0	0	0	0	0	0	0	0	0	0	0
D_6__Arthrobacter alpinus;D_5__Arthrobacter;D_4__Micrococcaceae;D_3__Micrococcales;D_2__Actinobacteria;D_1__Actinobacteria;D_0__Bacteria	FNTV01000001.2773613.2775153	0	0	0	0	0	0	75	88	0	0	0	0	0	0	0	0	0	0	0	0	0	0	0	0	0	0	0	0	0
D_6__uncultured bacterium;D_5__Streptococcus;D_4__Streptococcaceae;D_3__Lactobacillales;D_2__Bacilli;D_1__Firmicutes;D_0__Bacteria	KF099018.1.1363	0	0	0	0	0	0	85	82	0	0	0	0	0	0	0	0	0	0	0	0	0	0	0	0	0	0	0	0	0
D_6__Streptococcus halichoeri;D_5__Streptococcus;D_4__Streptococcaceae;D_3__Lactobacillales;D_2__Bacilli;D_1__Firmicutes;D_0__Bacteria	KP851851.1.1537	0	0	0	0	0	0	38	29	0	0	0	0	0	0	0	0	0	0	0	0	0	0	0	0	0	0	0	0	0
D_6__Clostridium sp. AL05-7;D_5__Clostridium sensu stricto 1;D_4__Clostridiaceae 1;D_3__Clostridiales;D_2__Clostridia;D_1__Firmicutes;D_0__Bacteria	FM865912.1.1361	0	0	0	0	0	0	101	22	0	0	0	0	0	0	0	0	0	0	0	0	0	0	0	0	0	0	0	0	0
D_6__bacterium ASP25;D_5__Arthrobacter;D_4__Micrococcaceae;D_3__Micrococcales;D_2__Actinobacteria;D_1__Actinobacteria;D_0__Bacteria	KT369691.1.1450	0	0	0	0	0	0	17	20	0	0	0	0	0	0	0	0	0	0	0	0	0	0	0	0	0	0	0	0	0
D_6__uncultured Serratia sp.;D_5__Serratia;D_4__Enterobacteriaceae;D_3__Enterobacteriales;D_2__Gammaproteobacteria;D_1__Proteobacteria;D_0__Bacteria	JF833620.1.1443	0	0	0	0	0	0	10	14	0	0	0	0	0	0	0	0	0	0	0	0	0	0	0	0	0	0	0	0	0
D_6__uncultured bacterium;D_5__Pseudochrobactrum;D_4__Rhizobiaceae;D_3__Rhizobiales;D_2__Alphaproteobacteria;D_1__Proteobacteria;D_0__Bacteria	GQ451252.1.1465	0	0	0	0	0	0	14	13	0	0	0	0	0	0	0	0	0	0	0	0	0	0	9	0	0	0	0	0	0
D_6__uncultured bacterium;D_5__Arthrobacter;D_4__Micrococcaceae;D_3__Micrococcales;D_2__Actinobacteria;D_1__Actinobacteria;D_0__Bacteria	EU466420.1.1386	0	0	0	0	0	0	8	13	0	0	0	0	0	0	0	0	0	0	0	0	0	0	0	0	0	0	0	0	0
D_6__Tomitella biformata AHU 1821;D_5__Tomitella;D_4__Corynebacteriales Incertae Sedis;D_3__Corynebacteriales;D_2__Actinobacteria;D_1__Actinobacteria;D_0__Bacteria	BAVQ01000028.30.1527	0	0	0	0	0	0	9	11	0	0	0	0	0	0	0	0	0	0	0	0	0	0	0	0	0	0	0	0	0
D_6__Calypogeia muelleriana;D_5__Calypogeia muelleriana;D_4__Calypogeia muelleriana;D_3__Chloroplast;D_2__Oxyphotobacteria;D_1__Cyanobacteria;D_0__Bacteria	AF244550.1.1481	0	0	0	0	0	0	0	8	0	0	0	0	0	0	0	0	0	0	0	0	0	0	0	0	0	0	0	0	0
D_6__Koliella longiseta;D_5__Koliella longiseta;D_4__Koliella longiseta;D_3__Chloroplast;D_2__Oxyphotobacteria;D_1__Cyanobacteria;D_0__Bacteria	KM462868.150509.152085	0	0	0	0	0	0	0	6	0	0	0	0	0	0	0	0	0	0	0	0	0	0	0	0	0	0	0	0	0
D_6__Pseudomonas sp. NL5;D_5__Pseudomonas;D_4__Pseudomonadaceae;D_3__Pseudomonadales;D_2__Gammaproteobacteria;D_1__Proteobacteria;D_0__Bacteria	KF264571.1.1375	0	0	0	0	0	0	0	6	0	0	0	0	0	0	0	0	0	0	0	0	0	0	0	0	0	0	0	0	0
D_6__Acinetobacter sp. Pi 4;D_5__Acinetobacter;D_4__Moraxellaceae;D_3__Pseudomonadales;D_2__Gammaproteobacteria;D_1__Proteobacteria;D_0__Bacteria	AB365066.1.1533	0	0	0	0	0	0	9	4	0	0	0	0	0	0	0	0	0	0	0	0	0	0	0	0	0	0	0	0	0
D_6__Eubacterium limosum KIST612;D_5__Eubacterium;D_4__Eubacteriaceae;D_3__Clostridiales;D_2__Clostridia;D_1__Firmicutes;D_0__Bacteria	CP002273.2692945.2694456	0	0	0	0	0	0	0	4	0	0	0	0	0	0	0	0	0	0	0	0	0	0	0	0	0	0	0	0	0
D_6__uncultured phototrophic eukaryote;D_5__uncultured phototrophic eukaryote;D_4__uncultured phototrophic eukaryote;D_3__Chloroplast;D_2__Oxyphotobacteria;D_1__Cyanobacteria;D_0__Bacteria	AB991925.1.1443	0	0	0	0	0	0	0	2	0	0	0	0	0	0	0	0	0	0	0	0	0	0	0	0	0	0	0	0	0
D_6__uncultured bacterium;D_5__Cellulosilyticum;D_4__Lachnospiraceae;D_3__Clostridiales;D_2__Clostridia;D_1__Firmicutes;D_0__Bacteria	JF920369.1.1358	0	0	0	3	119	121	0	0	0	0	0	0	0	0	0	0	0	0	0	0	0	0	0	0	0	0	0	0	0
D_6__uncultured bacterium;D_5__Terrisporobacter;D_4__Peptostreptococcaceae;D_3__Clostridiales;D_2__Clostridia;D_1__Firmicutes;D_0__Bacteria	EU775625.1.1374	0	32	0	0	131	88	0	0	0	0	0	0	0	0	0	0	0	0	0	0	0	0	0	0	0	0	0	0	0
D_6__uncultured bacterium;D_5__Psychrobacter;D_4__Moraxellaceae;D_3__Pseudomonadales;D_2__Gammaproteobacteria;D_1__Proteobacteria;D_0__Bacteria	KF571765.1.1238	0	0	0	0	7	7	0	0	0	0	0	0	0	0	0	0	0	0	0	0	0	0	0	0	0	0	3	0	0
D_6__Helcobacillus massiliensis 6401990;D_5__Helcobacillus;D_4__Dermabacteraceae;D_3__Micrococcales;D_2__Actinobacteria;D_1__Actinobacteria;D_0__Bacteria	EU477050.1.1448	0	0	0	0	0	5	0	0	0	0	0	0	0	0	0	0	0	0	0	0	0	0	0	0	0	18	7	20	15
D_6__uncultured bacterium;D_5__Blautia;D_4__Lachnospiraceae;D_3__Clostridiales;D_2__Clostridia;D_1__Firmicutes;D_0__Bacteria	GQ493509.1.1380	0	6	0	0	0	0	0	0	0	0	0	0	0	0	0	0	0	0	0	0	0	0	403	0	9	0	0	0	0
D_6__uncultured bacterium;D_5__Corynebacterium 1;D_4__Corynebacteriaceae;D_3__Corynebacteriales;D_2__Actinobacteria;D_1__Actinobacteria;D_0__Bacteria	FJ670978.1.1406	0	0	0	0	0	0	0	0	0	0	0	0	0	0	0	0	0	0	0	0	0	0	0	0	0	409	376	518	284
D_6__unidentified;D_5__Corynebacterium 1;D_4__Corynebacteriaceae;D_3__Corynebacteriales;D_2__Actinobacteria;D_1__Actinobacteria;D_0__Bacteria	HK555962.10.1514	0	0	0	0	0	0	0	0	0	0	0	0	0	0	0	0	0	0	0	0	0	0	0	0	0	105	212	12	25
s__;g__;f__;o__;c__;p__;k__	KJ191088.1.1364	0	0	0	0	0	0	0	0	0	0	0	0	0	0	0	0	0	0	0	0	0	0	0	0	2	179	207	0	0
s__;g__;f__;o__;c__;p__;k__	KJ994431.1.1218	0	0	0	0	0	0	0	0	0	0	0	0	0	0	0	0	0	0	0	0	0	0	0	0	0	32	153	0	0
D_6__Corynebacterium casei;D_5__Corynebacterium 1;D_4__Corynebacteriaceae;D_3__Corynebacteriales;D_2__Actinobacteria;D_1__Actinobacteria;D_0__Bacteria	HQ202867.1.1431	0	0	0	0	0	0	0	0	0	0	0	0	0	0	0	0	0	0	0	0	0	0	0	0	0	235	136	0	0
D_6__Corynebacterium sp. P147607UB03;D_5__Corynebacterium 1;D_4__Corynebacteriaceae;D_3__Corynebacteriales;D_2__Actinobacteria;D_1__Actinobacteria;D_0__Bacteria	KR514582.1.1245	0	0	0	0	0	0	0	0	0	0	0	0	0	0	0	0	0	0	0	0	0	0	0	0	0	105	126	521	383
D_6__Brevibacterium sp. TUT1201;D_5__Brevibacterium;D_4__Brevibacteriaceae;D_3__Micrococcales;D_2__Actinobacteria;D_1__Actinobacteria;D_0__Bacteria	AB188208.1.1519	0	0	0	0	0	0	0	0	0	0	0	0	0	0	0	0	0	0	0	0	0	0	0	0	0	36	96	13	9
D_6__uncultured bacterium;D_5__Brachybacterium;D_4__Dermabacteraceae;D_3__Micrococcales;D_2__Actinobacteria;D_1__Actinobacteria;D_0__Bacteria	JF091209.1.1343	0	0	0	0	0	0	0	0	0	0	0	0	0	0	0	0	0	0	0	0	0	0	0	0	0	60	93	0	0
D_6__Lactobacillus dextrinicus DSM 20335;D_5__Lactobacillus;D_4__Lactobacillaceae;D_3__Lactobacillales;D_2__Bacilli;D_1__Firmicutes;D_0__Bacteria	AYYK01000012.29.1582	0	0	0	0	0	0	0	0	0	0	0	0	0	0	0	0	0	0	0	0	0	0	0	0	0	34	74	0	0
D_6__Lactobacillus buchneri;D_5__Lactobacillus;D_4__Lactobacillaceae;D_3__Lactobacillales;D_2__Bacilli;D_1__Firmicutes;D_0__Bacteria	DI343235.9.1460	0	0	0	0	0	0	0	0	0	0	0	0	0	0	0	0	0	0	0	0	0	0	0	0	0	19	69	0	0
D_6__Corynebacterium sp. 1RN-3G;D_5__Corynebacterium 1;D_4__Corynebacteriaceae;D_3__Corynebacteriales;D_2__Actinobacteria;D_1__Actinobacteria;D_0__Bacteria	EU379256.1.1267	0	0	0	0	0	0	0	0	0	0	0	0	0	0	0	0	0	0	0	0	0	0	0	0	0	0	66	331	212
D_6__Pediococcus acidilactici MA18/5M;D_5__Pediococcus;D_4__Lactobacillaceae;D_3__Lactobacillales;D_2__Bacilli;D_1__Firmicutes;D_0__Bacteria	AGKB01000010.727.2313	0	0	0	0	0	0	0	0	0	0	0	0	0	0	0	0	0	0	0	0	0	0	0	0	0	0	65	0	0
D_6__uncultured bacterium;D_5__Turicibacter;D_4__Erysipelotrichaceae;D_3__Erysipelotrichales;D_2__Erysipelotrichia;D_1__Firmicutes;D_0__Bacteria	EU777672.1.1225	0	0	0	0	0	0	0	0	0	0	0	0	0	0	0	0	0	0	0	0	0	12	10	0	0	14	41	0	0
D_6__Corynebacterium glutamicum;D_5__Corynebacterium 1;D_4__Corynebacteriaceae;D_3__Corynebacteriales;D_2__Actinobacteria;D_1__Actinobacteria;D_0__Bacteria	KC456597.1.1427	0	0	0	0	0	0	0	0	0	0	0	0	0	0	0	0	0	0	0	0	0	0	0	0	10	44	34	0	0
D_6__Corynebacterium resistens DSM 45100;D_5__Corynebacterium 1;D_4__Corynebacteriaceae;D_3__Corynebacteriales;D_2__Actinobacteria;D_1__Actinobacteria;D_0__Bacteria	CP002857.605318.606853	0	0	0	0	0	0	0	0	0	0	0	0	0	0	0	0	0	0	0	0	0	0	0	0	0	14	34	0	0
D_6__Ochrobactrum pseudintermedium;D_5__Ochrobactrum;D_4__Rhizobiaceae;D_3__Rhizobiales;D_2__Alphaproteobacteria;D_1__Proteobacteria;D_0__Bacteria	KF026282.1.1609	0	0	0	0	0	0	0	0	0	0	0	0	0	0	0	0	0	0	0	0	0	0	0	0	0	11	30	0	0
D_6__uncultured bacterium;D_5__Tessaracoccus;D_4__Propionibacteriaceae;D_3__Propionibacteriales;D_2__Actinobacteria;D_1__Actinobacteria;D_0__Bacteria	FJ670972.1.1422	0	0	0	0	0	0	0	0	0	0	0	0	0	0	0	0	0	0	0	0	0	0	0	0	0	12	27	19	9
D_6__Lactobacillus plantarum;D_5__Lactobacillus;D_4__Lactobacillaceae;D_3__Lactobacillales;D_2__Bacilli;D_1__Firmicutes;D_0__Bacteria	JPSU01000006.82756.84047	0	0	0	0	0	0	0	0	0	0	0	0	0	0	0	0	0	0	0	0	0	0	0	0	0	0	27	0	0
D_6__uncultured bacterium;D_5__Facklamia;D_4__Aerococcaceae;D_3__Lactobacillales;D_2__Bacilli;D_1__Firmicutes;D_0__Bacteria	FJ672429.1.1456	0	0	0	0	0	0	0	0	0	0	0	0	0	0	0	0	0	0	0	0	0	0	0	0	0	99	26	0	0
D_6__Brevibacterium senegalense;D_5__Brevibacterium;D_4__Brevibacteriaceae;D_3__Micrococcales;D_2__Actinobacteria;D_1__Actinobacteria;D_0__Bacteria	CAHK01000063.3898.5403	0	0	0	0	0	0	0	0	0	0	0	0	0	0	0	0	0	0	0	0	0	0	0	0	0	18	25	14	0
D_6__Dietzia cinnamea;D_5__Dietzia;D_4__Dietziaceae;D_3__Corynebacteriales;D_2__Actinobacteria;D_1__Actinobacteria;D_0__Bacteria	KX692279.1.1210	0	0	0	0	0	0	0	0	0	0	0	0	0	0	0	0	0	0	0	0	0	0	0	0	0	11	22	0	0
D_6__metagenome;D_5__Facklamia;D_4__Aerococcaceae;D_3__Lactobacillales;D_2__Bacilli;D_1__Firmicutes;D_0__Bacteria	FPLP01009579.16.1543	0	0	0	0	0	0	0	0	0	0	0	0	0	0	0	0	0	0	0	0	0	0	0	0	0	66	21	13	10
D_6__Lactobacillus acidipiscis;D_5__Lactobacillus;D_4__Lactobacillaceae;D_3__Lactobacillales;D_2__Bacilli;D_1__Firmicutes;D_0__Bacteria	KF178310.1.1559	0	0	0	0	0	0	0	0	0	0	0	0	0	0	0	0	0	0	0	0	0	0	0	0	0	0	21	0	0
D_6__Peptostreptococcus sp.;D_5__Peptoniphilus;D_4__Family XI;D_3__Clostridiales;D_2__Clostridia;D_1__Firmicutes;D_0__Bacteria	X90471.1.1405	0	0	0	0	0	0	0	0	0	0	0	0	0	0	0	0	0	0	0	0	0	0	0	0	0	9	18	26	10
D_6__uncultured Firmicutes bacterium;D_5__Lactobacillus;D_4__Lactobacillaceae;D_3__Lactobacillales;D_2__Bacilli;D_1__Firmicutes;D_0__Bacteria	KM650553.1.1444	0	0	0	0	0	0	0	0	0	0	0	0	0	0	0	0	0	0	0	0	0	0	0	0	1	5	18	0	0
D_6__Actinomyces nasicola;D_5__Actinomyces;D_4__Actinomycetaceae;D_3__Actinomycetales;D_2__Actinobacteria;D_1__Actinobacteria;D_0__Bacteria	MQVR01000109.2.1534	0	0	0	0	0	0	0	0	0	0	0	0	0	0	0	0	0	0	0	0	0	0	0	0	0	7	16	15	14
D_6__uncultured bacterium;D_5__uncultured bacterium;D_4__JG30-KF-CM45;D_3__Thermomicrobiales;D_2__Chloroflexia;D_1__Chloroflexi;D_0__Bacteria	CU920279.1.1321	0	0	0	0	0	0	0	0	0	0	0	0	0	0	0	0	0	0	0	0	0	0	0	0	0	21	14	0	0
D_6__uncultured bacterium;D_5__Sphingobacterium;D_4__Sphingobacteriaceae;D_3__Sphingobacteriales;D_2__Bacteroidia;D_1__Bacteroidetes;D_0__Bacteria	FJ675289.1.1445	0	0	0	0	0	0	0	0	0	0	0	0	0	0	0	0	0	0	0	0	0	0	0	0	0	8	14	0	0
D_6__Corynebacterium nuruki S6-4;D_5__Corynebacterium 1;D_4__Corynebacteriaceae;D_3__Corynebacteriales;D_2__Actinobacteria;D_1__Actinobacteria;D_0__Bacteria	AFIZ01000060.22.1521	0	0	0	0	0	0	0	0	0	0	0	0	0	0	0	0	0	0	0	0	0	0	0	0	0	0	14	0	0
s__;g__;f__;o__;c__;p__;k__	Y11621.1.1551	0	0	0	0	0	0	0	0	0	0	0	0	0	0	0	0	0	0	0	0	0	0	0	0	10	8	12	26	29
D_6__Lactobacillus paralimentarius;D_5__Lactobacillus;D_4__Lactobacillaceae;D_3__Lactobacillales;D_2__Bacilli;D_1__Firmicutes;D_0__Bacteria	AJ417500.1.1563	0	0	0	0	0	0	0	0	0	0	0	0	0	0	0	0	0	0	0	0	0	0	0	0	0	0	12	0	0
s__;g__;f__;o__;c__;p__;k__	AM981204.1.1449	0	0	0	0	0	0	0	0	0	0	0	0	0	0	0	0	0	0	0	0	0	0	0	0	0	0	12	0	0
D_6__uncultured bacterium;D_5__Micrococcus;D_4__Micrococcaceae;D_3__Micrococcales;D_2__Actinobacteria;D_1__Actinobacteria;D_0__Bacteria	FJ670909.1.1428	0	0	0	0	0	0	0	0	0	0	0	0	0	0	0	0	0	0	0	0	0	0	0	0	0	9	11	13	0
D_6__uncultured Clostridia bacterium;D_5__W5053;D_4__Family XI;D_3__Clostridiales;D_2__Clostridia;D_1__Firmicutes;D_0__Bacteria	KC755076.1.1485	0	0	0	0	0	0	0	0	0	0	0	0	0	0	0	0	0	0	0	0	0	0	0	0	0	14	9	47	43
D_6__Enterococcus saccharolyticus subsp. saccharolyticus;D_5__Enterococcus;D_4__Enterococcaceae;D_3__Lactobacillales;D_2__Bacilli;D_1__Firmicutes;D_0__Bacteria	AB761306.1.1458	0	0	0	0	0	0	0	0	0	0	0	0	0	0	0	0	0	0	0	0	0	0	0	0	0	13	9	0	0
D_6__uncultured bacterium;D_5__Peptostreptococcus;D_4__Peptostreptococcaceae;D_3__Clostridiales;D_2__Clostridia;D_1__Firmicutes;D_0__Bacteria	AM183004.1.1441	0	0	0	0	0	0	0	0	0	0	0	0	0	0	0	0	0	0	0	0	0	0	0	0	22	3	8	78	33
D_6__uncultured bacterium;D_5__Trueperella;D_4__Actinomycetaceae;D_3__Actinomycetales;D_2__Actinobacteria;D_1__Actinobacteria;D_0__Bacteria	KF099299.1.1347	0	0	0	0	0	0	0	0	0	0	0	0	0	0	0	0	0	0	0	0	0	0	0	0	0	0	8	9	6
s__;g__;f__;o__;c__;p__;k__	FJ670949.1.1364	0	0	0	0	0	0	0	0	0	0	0	0	0	0	0	0	0	0	0	0	0	0	0	0	0	12	7	8	3
D_6__uncultured bacterium;D_5__Aerococcus;D_4__Aerococcaceae;D_3__Lactobacillales;D_2__Bacilli;D_1__Firmicutes;D_0__Bacteria	AM183040.1.1452	0	0	0	0	0	0	0	0	0	0	0	0	0	0	0	0	0	0	0	0	0	0	0	0	0	21	6	0	2
D_6__Paracoccus alkenifer;D_5__Paracoccus;D_4__Rhodobacteraceae;D_3__Rhodobacterales;D_2__Alphaproteobacteria;D_1__Proteobacteria;D_0__Bacteria	HF678381.1.1260	0	0	0	0	0	0	0	0	0	0	0	0	0	0	0	0	0	0	0	0	0	0	0	0	0	6	6	0	0
D_6__uncultured bacterium;D_5__Aquamicrobium;D_4__Rhizobiaceae;D_3__Rhizobiales;D_2__Alphaproteobacteria;D_1__Proteobacteria;D_0__Bacteria	KF911222.1.1407	0	0	0	0	0	0	0	0	0	0	0	0	0	0	0	0	0	0	0	0	0	0	0	0	0	0	6	0	0
D_6__uncultured bacterium;D_5__Turicibacter;D_4__Erysipelotrichaceae;D_3__Erysipelotrichales;D_2__Erysipelotrichia;D_1__Firmicutes;D_0__Bacteria	EU460619.1.1310	0	0	0	0	0	0	0	0	0	0	0	0	0	0	0	0	0	0	0	0	0	0	0	0	0	0	6	0	0
D_6__uncultured bacterium;D_5__Paracoccus;D_4__Rhodobacteraceae;D_3__Rhodobacterales;D_2__Alphaproteobacteria;D_1__Proteobacteria;D_0__Bacteria	JQ426904.1.1438	0	0	0	0	0	0	0	0	0	0	0	0	0	0	0	0	0	0	0	0	0	0	0	0	0	0	6	0	0
D_6__uncultured bacterium;D_5__Microbacterium;D_4__Microbacteriaceae;D_3__Micrococcales;D_2__Actinobacteria;D_1__Actinobacteria;D_0__Bacteria	LN561249.1.1351	0	0	0	0	0	0	0	0	0	0	0	0	0	0	0	0	0	0	0	0	0	0	0	0	0	0	5	0	0
D_6__Enterococcus sp. ChroAq 6;D_5__Enterococcus;D_4__Enterococcaceae;D_3__Lactobacillales;D_2__Bacilli;D_1__Firmicutes;D_0__Bacteria	KU951446.1.1527	0	0	0	0	0	0	0	0	0	0	0	0	0	0	0	0	0	0	0	0	0	0	0	0	0	0	5	0	0
D_6__uncultured bacterium;D_5__Facklamia;D_4__Aerococcaceae;D_3__Lactobacillales;D_2__Bacilli;D_1__Firmicutes;D_0__Bacteria	HE575970.1.1503	0	0	0	0	0	0	0	0	0	0	0	0	0	0	0	0	0	0	0	0	0	0	0	0	0	0	4	0	0
D_6__uncultured bacterium;D_5__Erysipelothrix;D_4__Erysipelotrichaceae;D_3__Erysipelotrichales;D_2__Erysipelotrichia;D_1__Firmicutes;D_0__Bacteria	GQ138957.1.1391	0	0	0	0	0	0	0	0	0	0	0	0	0	0	0	0	0	0	0	0	0	0	0	0	0	9	3	13	6
D_6__Moraxella sp.;D_5__Moraxella;D_4__Moraxellaceae;D_3__Pseudomonadales;D_2__Gammaproteobacteria;D_1__Proteobacteria;D_0__Bacteria	GM884477.1.1514	0	0	0	0	0	0	0	0	1	0	0	0	0	0	0	0	0	0	0	0	0	0	0	0	0	1	2	0	0
D_6__uncultured bacterium;D_5__Vagococcus;D_4__Enterococcaceae;D_3__Lactobacillales;D_2__Bacilli;D_1__Firmicutes;D_0__Bacteria	JF086992.1.1377	0	0	0	0	0	0	0	0	0	0	0	0	0	0	0	0	0	0	0	0	0	0	0	0	0	49	0	0	0
D_6__uncultured bacterium;D_5__Enterococcus;D_4__Enterococcaceae;D_3__Lactobacillales;D_2__Bacilli;D_1__Firmicutes;D_0__Bacteria	GQ133038.1.1416	0	0	0	0	0	0	0	0	0	0	0	0	0	0	0	0	0	0	0	0	0	0	0	0	0	17	0	50	35
D_6__Planococcus halocryophilus;D_5__Planococcus;D_4__Planococcaceae;D_3__Bacillales;D_2__Bacilli;D_1__Firmicutes;D_0__Bacteria	KX021874.1.1451	0	0	0	0	0	0	0	0	0	0	0	0	0	0	0	0	0	0	0	0	0	0	0	0	0	16	0	0	0
D_6__Firmicutes oral clone BX005;D_5__Atopostipes;D_4__Carnobacteriaceae;D_3__Lactobacillales;D_2__Bacilli;D_1__Firmicutes;D_0__Bacteria	AY005049.1.1490	0	0	0	0	0	0	0	0	0	0	0	0	0	0	0	0	0	0	0	0	0	0	0	0	0	9	0	0	0
D_6__uncultured bacterium;D_5__Erysipelothrix;D_4__Erysipelotrichaceae;D_3__Erysipelotrichales;D_2__Erysipelotrichia;D_1__Firmicutes;D_0__Bacteria	KP745050.1.1460	0	0	0	0	0	0	0	0	0	0	0	0	0	0	0	0	0	0	0	0	0	0	0	0	0	8	0	0	0
D_6__uncultured bacterium;D_5__uncultured;D_4__Micrococcaceae;D_3__Micrococcales;D_2__Actinobacteria;D_1__Actinobacteria;D_0__Bacteria	HG795771.1.1506	0	0	0	0	0	0	0	0	0	0	0	0	0	0	0	0	0	0	0	0	0	3	0	0	0	7	0	14	9
D_6__Lactobacillus brevis;D_5__Lactobacillus;D_4__Lactobacillaceae;D_3__Lactobacillales;D_2__Bacilli;D_1__Firmicutes;D_0__Bacteria	AY974809.1.1569	0	0	0	0	0	0	0	0	0	0	0	0	0	0	0	0	0	0	0	0	0	0	0	0	0	6	0	0	0
D_6__uncultured bacterium;D_5__Sarcina;D_4__Clostridiaceae 1;D_3__Clostridiales;D_2__Clostridia;D_1__Firmicutes;D_0__Bacteria	EU470753.1.1376	0	0	0	0	0	0	0	0	0	0	0	0	0	0	0	0	0	0	0	0	0	0	0	0	0	5	0	0	0
D_6__uncultured bacterium;D_5__Facklamia;D_4__Aerococcaceae;D_3__Lactobacillales;D_2__Bacilli;D_1__Firmicutes;D_0__Bacteria	KJ454090.1.1505	0	0	0	0	0	0	0	0	0	0	0	0	0	0	0	0	0	0	0	0	0	0	0	0	0	4	0	0	0
D_6__Trichococcus sp. CY-44;D_5__Jeotgalibaca;D_4__Carnobacteriaceae;D_3__Lactobacillales;D_2__Bacilli;D_1__Firmicutes;D_0__Bacteria	JX997875.1.1427	0	0	0	0	0	0	0	0	0	0	0	0	0	0	0	0	0	0	0	0	0	0	0	0	0	4	0	0	0
D_6__uncultured bacterium;D_5__uncultured bacterium;D_4__Saccharimonadaceae;D_3__Saccharimonadales;D_2__Saccharimonadia;D_1__Patescibacteria;D_0__Bacteria	JQ088450.1.1437	0	0	0	0	0	0	0	0	0	0	0	0	0	0	0	0	0	0	0	0	0	0	0	0	0	4	0	0	0
D_6__uncultured bacterium;D_5__W5053;D_4__Family XI;D_3__Clostridiales;D_2__Clostridia;D_1__Firmicutes;D_0__Bacteria	GQ133553.1.1291	0	0	0	0	0	0	0	0	0	0	0	0	0	0	0	0	0	0	0	0	0	0	0	0	0	3	0	0	0
D_6__uncultured bacterium;D_5__Micrococcus;D_4__Micrococcaceae;D_3__Micrococcales;D_2__Actinobacteria;D_1__Actinobacteria;D_0__Bacteria	KJ890508.1.1488	0	0	0	0	0	0	0	0	0	0	0	0	0	0	0	0	0	0	0	0	0	0	0	0	0	3	0	0	0
D_6__uncultured bacterium;D_5__Escherichia-Shigella;D_4__Enterobacteriaceae;D_3__Enterobacteriales;D_2__Gammaproteobacteria;D_1__Proteobacteria;D_0__Bacteria	EU778402.1.1397	0	0	0	0	0	0	0	0	0	0	0	0	0	0	0	0	0	0	0	0	0	0	0	0	0	3	0	0	0
D_6__Lactobacillus pobuzihii E100301 = KCTC 13174;D_5__Lactobacillus;D_4__Lactobacillaceae;D_3__Lactobacillales;D_2__Bacilli;D_1__Firmicutes;D_0__Bacteria	AZCL01000058.618.2129	0	0	0	0	0	0	0	0	0	0	0	0	0	0	0	0	0	0	0	0	0	0	0	0	0	3	0	0	0
D_6__uncultured bacterium;D_5__Flavobacterium;D_4__Flavobacteriaceae;D_3__Flavobacteriales;D_2__Bacteroidia;D_1__Bacteroidetes;D_0__Bacteria	EU939430.1.1485	0	0	0	0	0	0	0	0	0	0	0	0	0	0	0	0	0	0	0	0	0	0	0	0	0	2	0	4	0
D_6__Psychrobacter sp. Rd 27.2;D_5__Psychrobacter;D_4__Moraxellaceae;D_3__Pseudomonadales;D_2__Gammaproteobacteria;D_1__Proteobacteria;D_0__Bacteria	MRYB01000024.88.1684	0	0	0	0	0	0	0	0	0	0	0	0	0	0	0	0	0	0	0	0	0	0	0	0	0	2	0	0	0
D_6__uncultured Flavobacteriaceae bacterium;D_5__uncultured;D_4__Weeksellaceae;D_3__Flavobacteriales;D_2__Bacteroidia;D_1__Bacteroidetes;D_0__Bacteria	JN860400.1.1479	0	0	0	0	0	0	0	0	0	0	0	0	0	0	0	0	0	0	0	0	0	0	0	0	0	2	0	0	0
D_6__swine effluent bacterium CHNDP1;D_5__Peptoniphilus;D_4__Family XI;D_3__Clostridiales;D_2__Clostridia;D_1__Firmicutes;D_0__Bacteria	DQ337541.1.1491	0	0	0	0	0	0	0	0	0	0	0	0	0	0	0	0	0	0	0	0	0	0	0	0	0	1	0	0	0
D_6__uncultured bacterium;D_5__Blautia;D_4__Lachnospiraceae;D_3__Clostridiales;D_2__Clostridia;D_1__Firmicutes;D_0__Bacteria	EU458491.1.1393	0	0	0	0	0	0	0	0	0	0	0	0	0	0	0	0	0	0	0	0	0	0	1396	0	0	0	0	0	0
;s__;g__;f__;o__;c__;p__;k__	2b628a66b800745890dfa2d0c6493808	0	0	0	0	0	0	0	0	0	0	0	0	0	0	0	0	0	0	0	0	0	0	672	0	0	0	0	0	0
D_6__uncultured bacterium;D_5__Slackia;D_4__Eggerthellaceae;D_3__Coriobacteriales;D_2__Coriobacteriia;D_1__Actinobacteria;D_0__Bacteria	EU771952.1.1372	0	0	0	0	0	0	0	0	0	0	0	0	0	0	0	0	0	0	0	0	0	0	488	0	0	0	0	0	0
D_6__uncultured bacterium;D_5__Peptococcus;D_4__Peptococcaceae;D_3__Clostridiales;D_2__Clostridia;D_1__Firmicutes;D_0__Bacteria	EU458448.1.1324	0	0	0	0	0	0	0	0	0	0	0	0	0	0	0	0	0	0	0	0	0	0	332	0	0	0	0	0	0
D_6__uncultured bacterium;D_5__Holdemanella;D_4__Erysipelotrichaceae;D_3__Erysipelotrichales;D_2__Erysipelotrichia;D_1__Firmicutes;D_0__Bacteria	DQ800757.1.1352	0	0	0	0	0	0	0	0	0	0	0	0	0	0	0	0	0	0	0	0	0	0	302	0	0	0	0	0	0
D_6__uncultured bacterium;D_5__uncultured bacterium;D_4__uncultured bacterium;D_3__Chloroplast;D_2__Oxyphotobacteria;D_1__Cyanobacteria;D_0__Bacteria	GQ495441.1.1492	0	0	0	0	0	0	0	0	0	0	0	0	0	0	0	0	0	0	0	0	0	0	290	0	0	0	0	0	0
D_6__uncultured bacterium;D_5__Peptoclostridium;D_4__Peptostreptococcaceae;D_3__Clostridiales;D_2__Clostridia;D_1__Firmicutes;D_0__Bacteria	EU776555.1.1367	0	0	0	0	0	0	0	0	0	0	0	0	0	0	0	0	0	0	0	0	0	0	254	0	0	0	0	0	0
D_6__uncultured bacterium;D_5__Peptoclostridium;D_4__Peptostreptococcaceae;D_3__Clostridiales;D_2__Clostridia;D_1__Firmicutes;D_0__Bacteria	EU773849.1.1369	0	0	0	0	0	0	0	0	0	0	0	0	0	0	0	0	0	0	0	0	0	0	247	0	0	0	0	0	0
D_6__uncultured organism;D_5__[Ruminococcus] gauvreauii group;D_4__Lachnospiraceae;D_3__Clostridiales;D_2__Clostridia;D_1__Firmicutes;D_0__Bacteria	HQ744015.1.1443	0	0	0	0	0	0	0	0	0	0	0	0	0	0	0	0	0	0	0	0	0	0	170	0	0	0	0	0	0
D_6__uncultured bacterium;D_5__uncultured;D_4__Peptostreptococcaceae;D_3__Clostridiales;D_2__Clostridia;D_1__Firmicutes;D_0__Bacteria	EU772754.1.1363	0	0	0	0	0	0	0	0	0	0	0	0	0	0	0	0	0	0	0	0	0	0	102	0	0	0	0	0	0
D_6__uncultured bacterium;D_5__uncultured;D_4__Peptostreptococcaceae;D_3__Clostridiales;D_2__Clostridia;D_1__Firmicutes;D_0__Bacteria	EU776161.1.1360	0	0	0	0	0	0	0	0	0	0	0	0	0	0	0	0	0	0	0	0	0	0	101	0	0	0	0	0	0
D_6__uncultured bacterium;D_5__Blautia;D_4__Lachnospiraceae;D_3__Clostridiales;D_2__Clostridia;D_1__Firmicutes;D_0__Bacteria	EU462861.1.1392	0	0	0	0	0	0	0	0	0	0	0	0	0	0	0	0	0	0	0	0	0	0	98	0	0	0	0	0	0
D_6__uncultured organism;D_5__Blautia;D_4__Lachnospiraceae;D_3__Clostridiales;D_2__Clostridia;D_1__Firmicutes;D_0__Bacteria	HQ744223.1.1445	0	0	0	0	0	0	0	0	0	0	0	0	0	0	0	0	0	0	0	0	0	0	93	0	0	0	0	0	0
D_6__uncultured bacterium;D_5__Blautia;D_4__Lachnospiraceae;D_3__Clostridiales;D_2__Clostridia;D_1__Firmicutes;D_0__Bacteria	DQ808288.1.1299	0	0	0	0	0	0	0	0	0	0	0	0	0	0	0	0	0	0	0	0	0	0	92	0	0	0	0	0	0
D_6__uncultured bacterium;D_5__Lachnospiraceae UCG-008;D_4__Lachnospiraceae;D_3__Clostridiales;D_2__Clostridia;D_1__Firmicutes;D_0__Bacteria	EU468188.1.1250	0	0	0	0	0	0	0	0	0	0	0	0	0	0	0	0	0	0	0	0	0	0	67	0	38	0	0	0	0
D_6__uncultured bacterium;D_5__Blautia;D_4__Lachnospiraceae;D_3__Clostridiales;D_2__Clostridia;D_1__Firmicutes;D_0__Bacteria	EU776174.1.1390	0	0	0	0	0	0	0	0	0	0	0	0	0	0	0	0	0	0	0	0	0	0	63	0	0	0	0	0	0
D_6__uncultured bacterium;D_5__Blautia;D_4__Lachnospiraceae;D_3__Clostridiales;D_2__Clostridia;D_1__Firmicutes;D_0__Bacteria	DQ794781.1.1388	0	0	0	0	0	0	0	0	0	0	0	0	0	0	0	0	0	0	0	0	0	0	44	0	0	0	0	0	0
D_6__uncultured bacterium;D_5__Ruminiclostridium 5;D_4__Ruminococcaceae;D_3__Clostridiales;D_2__Clostridia;D_1__Firmicutes;D_0__Bacteria	DQ807211.1.1386	0	0	0	0	0	0	0	0	0	0	0	0	0	0	0	0	0	0	0	0	0	0	34	0	0	0	0	0	0
D_6__Leuconostoc pseudomesenteroides;D_5__Leuconostoc;D_4__Leuconostocaceae;D_3__Lactobacillales;D_2__Bacilli;D_1__Firmicutes;D_0__Bacteria	FJ015056.1.1456	0	0	0	0	0	0	0	0	0	0	0	0	0	0	0	0	0	0	0	0	0	0	30	0	0	0	0	25	17
D_6__uncultured bacterium;D_5__Lachnospiraceae UCG-004;D_4__Lachnospiraceae;D_3__Clostridiales;D_2__Clostridia;D_1__Firmicutes;D_0__Bacteria	EU776550.1.1288	0	0	0	0	0	0	0	0	0	0	0	0	0	0	0	0	0	0	0	0	0	0	21	0	0	0	0	0	0
D_6__uncultured bacterium;D_5__Allobaculum;D_4__Erysipelotrichaceae;D_3__Erysipelotrichales;D_2__Erysipelotrichia;D_1__Firmicutes;D_0__Bacteria	EU772819.1.1318	0	0	0	0	0	0	0	0	0	0	0	0	0	0	0	0	0	0	0	0	0	0	21	0	0	0	0	0	0
;s__;g__;f__;o__;c__;p__;k__	f710882ea8075ab1518f1a20815946db	0	0	0	0	0	0	0	0	0	0	0	0	0	0	0	0	0	0	0	0	0	0	21	0	0	0	0	0	0
;s__;g__;f__;o__;c__;p__;k__	bd247291068cf78d31b28d46cd7c0d34	0	0	0	0	0	0	0	0	0	0	0	0	0	0	0	0	0	0	0	0	0	0	16	0	0	0	0	0	0
D_6__unidentified;D_5__Lachnoclostridium;D_4__Lachnospiraceae;D_3__Clostridiales;D_2__Clostridia;D_1__Firmicutes;D_0__Bacteria	HK694229.2.1512	0	0	0	0	0	0	0	0	0	0	0	0	0	0	0	0	0	0	0	0	0	0	10	0	0	0	0	0	0
D_6__uncultured bacterium;D_5__Ruminococcaceae UCG-005;D_4__Ruminococcaceae;D_3__Clostridiales;D_2__Clostridia;D_1__Firmicutes;D_0__Bacteria	EU776092.1.1374	0	0	0	0	0	0	0	0	0	0	0	0	0	0	0	0	0	0	0	0	0	0	10	0	0	0	0	0	0
D_6__uncultured bacterium;D_5__Lachnospiraceae UCG-008;D_4__Lachnospiraceae;D_3__Clostridiales;D_2__Clostridia;D_1__Firmicutes;D_0__Bacteria	EU773831.1.1386	0	0	0	0	0	0	0	0	0	0	0	0	0	0	0	0	0	0	0	0	0	0	10	0	0	0	0	0	0
D_6__uncultured bacterium;D_5__[Ruminococcus] torques group;D_4__Lachnospiraceae;D_3__Clostridiales;D_2__Clostridia;D_1__Firmicutes;D_0__Bacteria	EU773969.1.1385	0	0	0	0	0	0	0	0	0	0	0	0	0	0	0	0	0	0	0	0	0	0	9	0	0	0	0	0	0
D_6__uncultured bacterium;D_5__Ruminococcaceae UCG-014;D_4__Ruminococcaceae;D_3__Clostridiales;D_2__Clostridia;D_1__Firmicutes;D_0__Bacteria	EU778630.1.1376	0	0	0	0	0	0	0	0	0	0	0	0	0	0	0	0	0	0	0	0	0	0	8	0	0	0	0	0	0
D_6__uncultured organism;D_5__Sellimonas;D_4__Lachnospiraceae;D_3__Clostridiales;D_2__Clostridia;D_1__Firmicutes;D_0__Bacteria	HQ779440.1.1452	0	0	0	0	0	0	0	0	0	0	0	0	0	0	0	0	0	0	0	0	0	0	8	0	0	0	0	0	0
D_6__Streptococcus parauberis;D_5__Streptococcus;D_4__Streptococcaceae;D_3__Lactobacillales;D_2__Bacilli;D_1__Firmicutes;D_0__Bacteria	KC699192.1.1450	0	0	0	0	0	0	0	0	0	0	0	0	0	0	0	0	0	0	0	0	0	0	7	0	0	0	0	0	0
D_6__uncultured bacterium;D_5__Bifidobacterium;D_4__Bifidobacteriaceae;D_3__Bifidobacteriales;D_2__Actinobacteria;D_1__Actinobacteria;D_0__Bacteria	AM277978.1.1525	0	0	0	0	0	0	0	0	0	0	0	0	0	0	0	0	0	0	0	0	0	0	6	0	27	0	0	0	0
D_6__gut metagenome;D_5__uncultured;D_4__Coriobacteriales Incertae Sedis;D_3__Coriobacteriales;D_2__Coriobacteriia;D_1__Actinobacteria;D_0__Bacteria	CDYK01044561.2303.3789	0	0	0	0	0	0	0	0	0	0	0	0	0	0	0	0	0	0	0	0	0	0	6	0	0	0	0	0	0
D_6__uncultured bacterium;D_5__uncultured;D_4__Eggerthellaceae;D_3__Coriobacteriales;D_2__Coriobacteriia;D_1__Actinobacteria;D_0__Bacteria	KF843083.1.1355	0	0	0	0	0	0	0	0	0	0	0	0	0	0	0	0	0	0	0	0	0	0	5	0	0	0	0	0	0
;s__;g__;f__;o__;c__;p__;k__	6c1f75887b0f988adc4684e4f2dfff9a	0	0	0	0	0	0	0	0	0	0	0	0	0	0	0	0	0	0	0	0	0	0	4	0	0	0	0	0	0
;s__;g__;f__;o__;c__;p__;k__	6eaaf6b1a1b05b7897609c9b00d9c7a4	0	0	0	0	0	0	0	0	0	0	0	0	0	0	0	0	0	0	0	0	0	0	4	0	0	0	0	0	0
;s__;g__;f__;o__;c__;p__;k__	c29249f011ca2547e420bdcff7278522	0	0	0	0	0	0	0	0	0	0	0	0	0	0	0	0	0	0	0	0	0	0	4	0	0	0	0	0	0
D_6__uncultured bacterium;D_5__Ruminiclostridium 9;D_4__Ruminococcaceae;D_3__Clostridiales;D_2__Clostridia;D_1__Firmicutes;D_0__Bacteria	EU767243.1.1365	0	0	0	0	0	0	0	0	0	0	0	0	0	0	0	0	0	0	0	0	0	0	3	0	0	0	0	0	0
D_6__uncultured bacterium;D_5__Anaerostipes;D_4__Lachnospiraceae;D_3__Clostridiales;D_2__Clostridia;D_1__Firmicutes;D_0__Bacteria	FJ364497.1.1365	0	0	0	0	0	0	0	0	0	0	0	0	0	0	0	0	0	0	0	0	0	0	3	0	0	0	0	0	0
D_6__uncultured bacterium;D_5__Adlercreutzia;D_4__Eggerthellaceae;D_3__Coriobacteriales;D_2__Coriobacteriia;D_1__Actinobacteria;D_0__Bacteria	EF405245.1.1472	0	0	0	0	0	0	0	0	0	0	0	0	0	0	0	0	0	0	0	0	0	0	3	0	0	0	0	0	0
D_6__uncultured bacterium;D_5__Christensenellaceae R-7 group;D_4__Christensenellaceae;D_3__Clostridiales;D_2__Clostridia;D_1__Firmicutes;D_0__Bacteria	EU776154.1.1278	0	0	0	0	0	0	0	0	0	0	0	0	0	0	0	0	0	0	0	0	0	0	2	0	0	0	0	0	0
;s__;g__;f__;o__;c__;p__;k__	0efa04e89a3dbbdbc0eef04ec13d64dd	0	0	0	0	0	0	0	0	0	0	0	0	0	0	0	0	0	0	0	0	0	0	2	0	0	0	0	0	0
;s__;g__;f__;o__;c__;p__;k__	6388a9603377c63155e737faf6bb210c	0	0	0	0	0	0	0	0	0	0	0	0	0	0	0	0	0	0	0	0	0	0	2	0	0	0	0	0	0
;s__;g__;f__;o__;c__;p__;k__	803490a1e48237a8726d6a69060ebba5	0	0	0	0	0	0	0	0	0	0	0	0	0	0	0	0	0	0	0	0	0	0	2	0	0	0	0	0	0
;s__;g__;f__;o__;c__;p__;k__	845abfffb808d234c868106f91ce4b53	0	0	0	0	0	0	0	0	0	0	0	0	0	0	0	0	0	0	0	0	0	0	2	0	0	0	0	0	0
;s__;g__;f__;o__;c__;p__;k__	886554f9ded3c331f556548bba23bbc2	0	0	0	0	0	0	0	0	0	0	0	0	0	0	0	0	0	0	0	0	0	0	2	0	0	0	0	0	0
;s__;g__;f__;o__;c__;p__;k__	89d130dc19dff9ce95775872803373b4	0	0	0	0	0	0	0	0	0	0	0	0	0	0	0	0	0	0	0	0	0	0	2	0	0	0	0	0	0
;s__;g__;f__;o__;c__;p__;k__	c28d41a2a40eca480e583abd08053b55	0	0	0	0	0	0	0	0	0	0	0	0	0	0	0	0	0	0	0	0	0	0	2	0	0	0	0	0	0
;s__;g__;f__;o__;c__;p__;k__	f4b8cfe80f21a6f73824f83b1d9fe944	0	0	0	0	0	0	0	0	0	0	0	0	0	0	0	0	0	0	0	0	0	64	0	0	0	0	0	0	0
;s__;g__;f__;o__;c__;p__;k__	6c7cdb7d71c9675b1bc84a43cf2eeb0d	0	0	0	0	0	0	0	0	0	0	0	0	0	0	0	0	0	0	0	0	0	15	0	0	0	0	0	0	0
D_6__uncultured Lactobacillus sp.;D_5__Lactobacillus;D_4__Lactobacillaceae;D_3__Lactobacillales;D_2__Bacilli;D_1__Firmicutes;D_0__Bacteria	KC755072.1.1529	0	0	0	0	0	0	0	0	0	0	0	0	0	0	0	0	0	0	0	0	0	10	0	0	0	0	0	92	98
D_6__Rubus hybrid cultivar;D_5__Rubus hybrid cultivar;D_4__Rubus hybrid cultivar;D_3__Chloroplast;D_2__Oxyphotobacteria;D_1__Cyanobacteria;D_0__Bacteria	HACC01005270.104.1530	0	0	0	0	0	0	0	0	0	0	0	0	0	0	0	0	0	0	0	0	0	9	0	0	0	0	0	0	0
;s__;g__;f__;o__;c__;p__;k__	194618e215e5e2837a60ea3e10b0af8c	0	0	0	0	0	0	0	0	0	0	0	0	0	0	0	0	0	0	0	0	0	9	0	0	0	0	0	0	0
D_6__Bacillus thuringiensis;D_5__Bacillus;D_4__Bacillaceae;D_3__Bacillales;D_2__Bacilli;D_1__Firmicutes;D_0__Bacteria	LT844652.1.1200	0	0	0	0	0	0	0	0	0	0	0	0	0	0	0	0	0	0	0	0	0	8	0	0	0	0	0	0	0
D_6__Clostridium sp. NB7;D_5__Paraclostridium;D_4__Peptostreptococcaceae;D_3__Clostridiales;D_2__Clostridia;D_1__Firmicutes;D_0__Bacteria	EU828356.1.1308	0	0	0	0	0	0	0	0	0	0	0	0	0	0	0	0	0	0	0	0	0	7	0	0	13	0	0	15	0
;s__;g__;f__;o__;c__;p__;k__	ae0d24ec4ad434260e1e86621fb58e87	0	0	0	0	0	0	0	0	0	0	0	0	0	0	0	0	0	0	0	0	0	7	0	0	0	0	0	0	0
D_6__Oceanobacillus sp. ITT11;D_5__Oceanobacillus;D_4__Bacillaceae;D_3__Bacillales;D_2__Bacilli;D_1__Firmicutes;D_0__Bacteria	FR667185.1.1486	0	0	0	0	0	0	0	0	0	0	0	0	0	0	0	0	0	0	0	0	0	5	0	0	0	0	0	0	0
;s__;g__;f__;o__;c__;p__;k__	1bee2f671314ffef141a7935ae54186b	0	0	0	0	0	0	0	0	0	0	0	0	0	0	0	0	0	0	0	0	0	5	0	0	0	0	0	0	0
;s__;g__;f__;o__;c__;p__;k__	d420891c8d3887d45053dfc2b612200e	0	0	0	0	0	0	0	0	0	0	0	0	0	0	0	0	0	0	0	0	0	5	0	0	0	0	0	0	0
;s__;g__;f__;o__;c__;p__;k__	3a456c755f16bb53d4b4e4f1d745ac97	0	0	0	0	0	0	0	0	0	0	0	0	0	0	0	0	0	0	0	0	0	3	0	0	0	0	0	0	0
D_6__Arachis hypogaea (peanut);D_5__Arachis hypogaea (peanut);D_4__Mitochondria;D_3__Rickettsiales;D_2__Alphaproteobacteria;D_1__Proteobacteria;D_0__Bacteria	GEFP01046751.99.1466	0	0	0	0	0	0	0	0	0	0	0	0	0	0	0	0	0	0	0	0	0	3	0	0	0	0	0	0	0
;s__;g__;f__;o__;c__;p__;k__	afb5e2c5ebab471cb8336e3f0556403f	0	0	0	0	0	0	0	0	0	0	0	0	0	0	0	0	0	0	0	0	0	3	0	0	0	0	0	0	0
;s__;g__;f__;o__;c__;p__;k__	d782d193d756eac3dd4467e4e644a3ec	0	0	0	0	0	0	0	0	0	0	0	0	0	0	0	0	0	0	0	0	0	3	0	0	0	0	0	0	0
D_6__Pediococcus damnosus LMG 28219;D_5__Pediococcus;D_4__Lactobacillaceae;D_3__Lactobacillales;D_2__Bacilli;D_1__Firmicutes;D_0__Bacteria	JANK01000016.139.1724	0	0	0	0	0	0	0	0	0	0	0	0	0	0	0	0	0	0	0	0	0	2	0	0	0	0	0	0	0
D_6__uncultured bacterium;D_5__Lactobacillus;D_4__Lactobacillaceae;D_3__Lactobacillales;D_2__Bacilli;D_1__Firmicutes;D_0__Bacteria	EU778518.1.1424	0	0	0	0	0	0	0	0	0	0	0	0	0	0	0	0	0	0	0	0	0	0	0	0	8	0	0	310	206
D_6__Corynebacterium simulans;D_5__Corynebacterium 1;D_4__Corynebacteriaceae;D_3__Corynebacteriales;D_2__Actinobacteria;D_1__Actinobacteria;D_0__Bacteria	FJ200390.1.1335	0	0	0	0	0	0	0	0	0	0	0	0	0	0	0	0	0	0	0	0	0	0	0	0	0	0	0	83	90
D_6__Streptomyces sp. SMS_10;D_5__Streptomyces;D_4__Streptomycetaceae;D_3__Streptomycetales;D_2__Actinobacteria;D_1__Actinobacteria;D_0__Bacteria	KJ777672.1.1431	0	0	0	0	0	0	0	0	0	0	0	0	0	0	0	0	0	0	0	0	0	0	0	0	0	0	0	74	70
D_6__uncultured bacterium;D_5__Streptococcus;D_4__Streptococcaceae;D_3__Lactobacillales;D_2__Bacilli;D_1__Firmicutes;D_0__Bacteria	CU919360.1.1367	0	0	0	0	0	0	0	0	0	0	0	0	0	0	0	0	0	0	0	0	0	0	0	0	0	0	0	148	68
D_6__Savagea faecisuis;D_5__Savagea;D_4__Planococcaceae;D_3__Bacillales;D_2__Bacilli;D_1__Firmicutes;D_0__Bacteria	KC164375.1.1547	0	0	0	0	0	0	0	0	0	0	0	0	0	0	0	0	0	0	0	0	0	0	0	0	0	0	0	30	43
D_6__uncultured organism;D_5__Erysipelothrix;D_4__Erysipelotrichaceae;D_3__Erysipelotrichales;D_2__Erysipelotrichia;D_1__Firmicutes;D_0__Bacteria	HQ773729.1.1463	0	0	0	0	0	0	0	0	0	0	0	0	0	0	0	0	0	0	0	0	0	0	0	0	0	0	0	73	41
D_6__uncultured bacterium;D_5__Tissierella;D_4__Family XI;D_3__Clostridiales;D_2__Clostridia;D_1__Firmicutes;D_0__Bacteria	GQ135166.1.1389	0	0	0	0	0	0	0	0	0	0	0	0	0	0	0	0	0	0	0	0	0	0	0	0	0	0	0	59	32
s__;g__;f__;o__;c__;p__;k__	JF193821.1.1349	0	0	0	0	0	0	0	0	0	0	0	0	0	0	0	0	0	0	0	0	0	0	0	0	0	0	0	11	17
D_6__uncultured soil bacterium;D_5__uncultured soil bacterium;D_4__uncultured soil bacterium;D_3__Saccharimonadales;D_2__Saccharimonadia;D_1__Patescibacteria;D_0__Bacteria	AF525834.1.1399	0	0	0	0	0	0	0	0	0	0	0	0	0	0	0	0	0	0	0	0	0	0	0	0	0	0	0	46	14
D_6__uncultured bacterium;D_5__Peptoniphilus;D_4__Family XI;D_3__Clostridiales;D_2__Clostridia;D_1__Firmicutes;D_0__Bacteria	FJ671194.1.1388	0	0	0	0	0	0	0	0	0	0	0	0	0	0	0	0	0	0	0	0	0	0	0	0	0	0	0	10	12
D_6__uncultured Paracoccus sp.;D_5__Paracoccus;D_4__Rhodobacteraceae;D_3__Rhodobacterales;D_2__Alphaproteobacteria;D_1__Proteobacteria;D_0__Bacteria	KJ862114.1.1270	0	0	0	0	0	0	0	0	0	0	0	0	0	0	0	0	0	0	0	0	0	0	0	0	0	0	0	0	12
D_6__uncultured bacterium;D_5__uncultured bacterium;D_4__Saccharimonadaceae;D_3__Saccharimonadales;D_2__Saccharimonadia;D_1__Patescibacteria;D_0__Bacteria	LN564465.1.1328	0	0	0	0	0	0	0	0	0	0	0	0	0	0	0	0	0	0	0	0	0	0	0	0	0	0	0	12	8
D_6__uncultured bacterium;D_5__Fastidiosipila;D_4__Ruminococcaceae;D_3__Clostridiales;D_2__Clostridia;D_1__Firmicutes;D_0__Bacteria	KF099085.1.1336	0	0	0	0	0	0	0	0	0	0	0	0	0	0	0	0	0	0	0	0	0	0	0	0	0	0	0	13	7
D_6__Clostridiaceae bacterium SK061;D_5__Fastidiosipila;D_4__Ruminococcaceae;D_3__Clostridiales;D_2__Clostridia;D_1__Firmicutes;D_0__Bacteria	AB298753.1.1451	0	0	0	0	0	0	0	0	0	0	0	0	0	0	0	0	0	0	0	0	0	0	0	0	0	0	0	16	5
D_6__uncultured bacterium;D_5__uncultured bacterium;D_4__Saccharimonadaceae;D_3__Saccharimonadales;D_2__Saccharimonadia;D_1__Patescibacteria;D_0__Bacteria	JQ191029.1.1367	0	0	0	0	0	0	0	0	0	0	0	0	0	0	0	0	0	0	0	0	0	0	0	0	0	0	0	12	4
D_6__uncultured bacterium;D_5__Ruminococcaceae UCG-014;D_4__Ruminococcaceae;D_3__Clostridiales;D_2__Clostridia;D_1__Firmicutes;D_0__Bacteria	HM319012.1.1341	0	0	0	0	0	0	0	0	0	0	0	0	0	0	0	0	0	0	0	0	0	0	0	0	0	0	0	6	4
D_6__Peptostreptococcaceae bacterium SK031;D_5__Gallicola;D_4__Family XI;D_3__Clostridiales;D_2__Clostridia;D_1__Firmicutes;D_0__Bacteria	AB377177.1.1475	0	0	0	0	0	0	0	0	0	0	0	0	0	0	0	0	0	0	0	0	0	0	0	0	0	0	0	5	4
D_6__Luteimonas sp.;D_5__Luteimonas;D_4__Xanthomonadaceae;D_3__Xanthomonadales;D_2__Gammaproteobacteria;D_1__Proteobacteria;D_0__Bacteria	KY285288.1.1456	0	0	0	0	0	0	0	0	0	0	0	0	0	0	0	0	0	0	0	0	0	0	0	0	0	0	0	0	4
D_6__Lactobacillus saerimneri;D_5__Lactobacillus;D_4__Lactobacillaceae;D_3__Lactobacillales;D_2__Bacilli;D_1__Firmicutes;D_0__Bacteria	AY255802.1.1568	0	0	0	0	0	0	0	0	0	0	0	0	0	0	0	0	0	0	0	0	0	0	0	0	9	0	0	7	2
D_6__Jeotgalicoccus aerolatus;D_5__Jeotgalicoccus;D_4__Staphylococcaceae;D_3__Bacillales;D_2__Bacilli;D_1__Firmicutes;D_0__Bacteria	KT989860.1.1470	0	0	0	0	0	0	0	0	0	0	0	0	0	0	0	0	0	0	0	0	0	0	0	0	0	0	0	0	2
D_6__uncultured Lactobacillaceae bacterium;D_5__Lactobacillus;D_4__Lactobacillaceae;D_3__Lactobacillales;D_2__Bacilli;D_1__Firmicutes;D_0__Bacteria	FJ975967.1.1363	0	0	0	0	0	0	0	0	0	0	0	0	0	0	0	0	0	0	0	0	0	0	0	0	10	0	0	15	1
D_6__Lactobacillus coryniformis subsp. coryniformis KCTC 3167 = DSM 20001;D_5__Lactobacillus;D_4__Lactobacillaceae;D_3__Lactobacillales;D_2__Bacilli;D_1__Firmicutes;D_0__Bacteria	AELK01000240.178.1727	0	0	0	0	0	0	0	0	0	0	0	0	0	0	0	0	0	0	0	0	0	0	0	0	0	0	0	0	1
D_6__uncultured bacterium;D_5__Lachnospiraceae NC2004 group;D_4__Lachnospiraceae;D_3__Clostridiales;D_2__Clostridia;D_1__Firmicutes;D_0__Bacteria	EU773760.1.1293	0	0	0	0	0	0	0	0	0	0	0	0	0	0	0	0	0	0	0	0	0	0	0	0	0	0	0	0	0
D_6__uncultured bacterium;D_5__Lachnospiraceae UCG-008;D_4__Lachnospiraceae;D_3__Clostridiales;D_2__Clostridia;D_1__Firmicutes;D_0__Bacteria	EU772853.1.1313	0	0	0	0	0	0	0	0	0	0	0	0	0	0	0	0	0	0	0	0	0	0	0	0	0	0	0	0	0
D_6__uncultured bacterium;D_5__Fusobacterium;D_4__Fusobacteriaceae;D_3__Fusobacteriales;D_2__Fusobacteriia;D_1__Fusobacteria;D_0__Bacteria	EU772927.1.1267	0	0	0	0	0	0	0	0	0	0	0	0	0	0	0	0	0	0	0	0	0	0	0	0	0	0	0	0	0
D_6__uncultured bacterium;D_5__Blautia;D_4__Lachnospiraceae;D_3__Clostridiales;D_2__Clostridia;D_1__Firmicutes;D_0__Bacteria	EU681990.1.1392	0	0	0	0	0	0	0	0	0	0	0	0	0	0	0	0	0	0	0	0	0	0	0	0	0	0	0	0	0
D_6__uncultured bacterium;D_5__Enterorhabdus;D_4__Eggerthellaceae;D_3__Coriobacteriales;D_2__Coriobacteriia;D_1__Actinobacteria;D_0__Bacteria	EU771865.1.1260	0	0	0	0	0	0	0	0	0	0	0	0	0	0	0	0	0	0	0	0	0	0	0	0	0	0	0	0	0
D_6__Clavibacter michiganensis subsp. michiganensis;D_5__Clavibacter;D_4__Microbacteriaceae;D_3__Micrococcales;D_2__Actinobacteria;D_1__Actinobacteria;D_0__Bacteria	AJ310416.1.1513	0	0	0	0	0	0	0	0	0	0	0	0	0	0	0	0	0	0	0	0	0	0	0	0	0	0	0	29	0
D_6__uncultured bacterium;D_5__Enterococcus;D_4__Enterococcaceae;D_3__Lactobacillales;D_2__Bacilli;D_1__Firmicutes;D_0__Bacteria	JF920335.1.1373	0	0	0	0	0	0	0	0	0	0	0	0	0	0	0	0	0	0	0	0	0	0	0	0	0	0	0	28	0
D_6__unidentified;D_5__Erysipelothrix;D_4__Erysipelotrichaceae;D_3__Erysipelotrichales;D_2__Erysipelotrichia;D_1__Firmicutes;D_0__Bacteria	HK556098.1.1504	0	0	0	0	0	0	0	0	0	0	0	0	0	0	0	0	0	0	0	0	0	0	0	0	0	0	0	13	0
D_6__uncultured bacterium;D_5__uncultured;D_4__Aerococcaceae;D_3__Lactobacillales;D_2__Bacilli;D_1__Firmicutes;D_0__Bacteria	GQ135976.1.1395	0	0	0	0	0	0	0	0	0	0	0	0	0	0	0	0	0	0	0	0	0	0	0	0	0	0	0	10	0
D_6__uncultured bacterium;D_5__Peptoniphilus;D_4__Family XI;D_3__Clostridiales;D_2__Clostridia;D_1__Firmicutes;D_0__Bacteria	GQ132425.1.1285	0	0	0	0	0	0	0	0	0	0	0	0	0	0	0	0	0	0	0	0	0	0	0	0	0	0	0	9	0
D_6__Proteiniphilum acetatigenes DSM 18083;D_5__Proteiniphilum;D_4__Dysgonomonadaceae;D_3__Bacteroidales;D_2__Bacteroidia;D_1__Bacteroidetes;D_0__Bacteria	ARKZ01000024.103446.104956	0	0	0	0	0	0	0	0	0	0	0	0	0	0	0	0	0	0	0	0	0	0	0	0	0	0	0	6	0
D_6__uncultured bacterium;D_5__Porphyromonas;D_4__Porphyromonadaceae;D_3__Bacteroidales;D_2__Bacteroidia;D_1__Bacteroidetes;D_0__Bacteria	JQ208560.1.1365	0	0	0	0	0	0	0	0	0	0	0	0	0	0	0	0	0	0	0	0	0	0	0	0	0	0	0	5	0
D_6__uncultured bacterium;D_5__Candidatus Soleaferrea;D_4__Ruminococcaceae;D_3__Clostridiales;D_2__Clostridia;D_1__Firmicutes;D_0__Bacteria	AB826028.1.1449	0	0	0	0	0	0	0	0	0	0	0	0	0	0	0	0	0	0	0	0	0	0	0	0	0	0	0	5	0
D_6__uncultured bacterium;D_5__Jeotgalibaca;D_4__Carnobacteriaceae;D_3__Lactobacillales;D_2__Bacilli;D_1__Firmicutes;D_0__Bacteria	HE575971.1.1505	0	0	0	0	0	0	0	0	0	0	0	0	0	0	0	0	0	0	0	0	0	0	0	0	0	0	0	4	0
D_6__uncultured bacterium;D_5__Blautia;D_4__Lachnospiraceae;D_3__Clostridiales;D_2__Clostridia;D_1__Firmicutes;D_0__Bacteria	FN563307.1.1454	0	0	0	0	0	0	0	0	0	0	0	0	0	0	0	0	0	0	0	0	0	0	0	0	0	0	0	4	0
D_6__uncultured bacterium;D_5__Pirellula;D_4__Pirellulaceae;D_3__Pirellulales;D_2__Planctomycetacia;D_1__Planctomycetes;D_0__Bacteria	LN560817.1.1359	0	0	0	0	0	0	0	0	0	0	0	0	0	0	0	0	0	0	0	0	0	0	0	0	0	0	0	2	0
D_6__Staphylococcus sp. IGCAR-7/07;D_5__Staphylococcus;D_4__Staphylococcaceae;D_3__Bacillales;D_2__Bacilli;D_1__Firmicutes;D_0__Bacteria	EF517954.1.1705	0	0	0	0	0	0	0	0	0	0	0	0	0	0	0	0	0	0	0	0	0	0	0	0	0	0	0	1	0
D_6__uncultured Enterobacteriaceae bacterium;D_5__Escherichia-Shigella;D_4__Enterobacteriaceae;D_3__Enterobacteriales;D_2__Gammaproteobacteria;D_1__Proteobacteria;D_0__Bacteria	JQ818210.1.1210	0	0	0	0	0	0	0	0	0	0	0	0	0	0	0	135	0	0	0	0	0	0	0	0	0	0	0	0	0
D_6__uncultured bacterium;D_5__Bacteroides;D_4__Bacteroidaceae;D_3__Bacteroidales;D_2__Bacteroidia;D_1__Bacteroidetes;D_0__Bacteria	FJ372079.1.1333	0	0	0	0	0	0	0	0	0	0	0	0	0	0	0	3	0	0	0	0	0	0	0	0	0	0	0	0	0
D_6__Ewingella americana;D_5__Serratia;D_4__Enterobacteriaceae;D_3__Enterobacteriales;D_2__Gammaproteobacteria;D_1__Proteobacteria;D_0__Bacteria	JX867760.1.1453	0	0	0	0	0	0	0	0	7	0	0	0	0	0	0	0	0	0	0	0	0	0	0	0	0	0	0	0	0
D_6__Yersinia sp. MAC;D_5__Yersinia;D_4__Enterobacteriaceae;D_3__Enterobacteriales;D_2__Gammaproteobacteria;D_1__Proteobacteria;D_0__Bacteria	HM136791.1.1448	0	0	0	0	0	0	0	0	5	0	0	0	0	0	0	0	0	0	0	0	0	0	0	0	0	0	0	0	0
D_6__uncultured Blastococcus sp.;D_5__Blastococcus;D_4__Geodermatophilaceae;D_3__Frankiales;D_2__Actinobacteria;D_1__Actinobacteria;D_0__Bacteria	AM936376.1.1338	0	0	0	0	0	0	0	0	3	0	0	0	0	0	0	0	0	0	0	0	0	0	0	0	0	0	0	0	0
D_6__uncultured bacterium;D_5__Ruminococcaceae UCG-005;D_4__Ruminococcaceae;D_3__Clostridiales;D_2__Clostridia;D_1__Firmicutes;D_0__Bacteria	EU776146.1.1292	0	0	0	0	0	0	0	0	2	0	0	0	0	0	0	0	0	0	0	0	0	0	0	0	0	0	0	0	0
D_6__Leuconostoc sp. THK-X10;D_5__Leuconostoc;D_4__Leuconostocaceae;D_3__Lactobacillales;D_2__Bacilli;D_1__Firmicutes;D_0__Bacteria	JN128638.1.1435	0	0	0	0	0	0	0	0	2	0	0	0	0	0	0	0	0	0	0	0	0	0	0	0	0	0	0	0	0
D_6__Moraxella sp. MOR43;D_5__Moraxella;D_4__Moraxellaceae;D_3__Pseudomonadales;D_2__Gammaproteobacteria;D_1__Proteobacteria;D_0__Bacteria	FM244730.1.1396	0	0	0	0	0	0	0	0	0	0	0	0	0	0	0	0	0	0	0	0	0	0	0	0	0	0	0	0	0
D_6__Ursidibacter maritimus;D_5__Ursidibacter;D_4__Pasteurellaceae;D_3__Pasteurellales;D_2__Gammaproteobacteria;D_1__Proteobacteria;D_0__Bacteria	KJ818475.1.1348	0	0	0	0	0	0	0	0	0	0	0	0	0	0	0	0	0	0	0	0	0	0	0	0	0	0	0	0	0
D_6__uncultured bacterium;D_5__Conchiformibius;D_4__Neisseriaceae;D_3__Betaproteobacteriales;D_2__Gammaproteobacteria;D_1__Proteobacteria;D_0__Bacteria	KF101497.1.1361	0	0	0	0	0	0	0	0	0	0	0	0	0	0	0	0	0	0	0	0	0	0	0	0	0	0	0	0	0
D_6__Bergeyella zoohelcum ATCC 43767;D_5__Bergeyella;D_4__Weeksellaceae;D_3__Flavobacteriales;D_2__Bacteroidia;D_1__Bacteroidetes;D_0__Bacteria	AGYA01000006.56697.58212	0	0	0	0	0	0	0	0	0	0	0	0	0	0	0	0	0	0	0	0	0	0	0	0	0	0	0	0	0
D_6__uncultured bacterium;D_5__Aquabacterium;D_4__Burkholderiaceae;D_3__Betaproteobacteriales;D_2__Gammaproteobacteria;D_1__Proteobacteria;D_0__Bacteria	KF494757.1.1515	0	0	0	0	0	0	0	0	0	0	0	0	0	0	0	0	0	0	0	0	0	0	0	0	0	0	0	0	0
D_6__Bradyrhizobium sp. CP1(2014);D_5__Bradyrhizobium;D_4__Xanthobacteraceae;D_3__Rhizobiales;D_2__Alphaproteobacteria;D_1__Proteobacteria;D_0__Bacteria	KJ803849.1.1251	0	0	0	0	0	0	0	0	0	0	0	0	0	0	0	0	0	0	0	0	0	0	0	0	0	0	0	0	0
D_6__Prauserella halophila;D_5__Prauserella;D_4__Pseudonocardiaceae;D_3__Pseudonocardiales;D_2__Actinobacteria;D_1__Actinobacteria;D_0__Bacteria	AF466190.1.1514	0	0	0	0	0	0	0	0	0	0	0	0	0	0	0	0	0	0	0	0	0	0	0	0	0	0	0	0	0
D_6__uncultured bacterium;D_5__Curvibacter;D_4__Burkholderiaceae;D_3__Betaproteobacteriales;D_2__Gammaproteobacteria;D_1__Proteobacteria;D_0__Bacteria	HQ157206.1.1491	0	0	0	0	0	0	0	0	0	0	0	0	0	0	0	0	0	0	0	0	0	0	0	0	0	0	0	0	0
D_6__uncultured bacterium;D_5__uncultured bacterium;D_4__uncultured bacterium;D_3__Chloroplast;D_2__Oxyphotobacteria;D_1__Cyanobacteria;D_0__Bacteria	JQ450862.1.1208	0	0	0	0	0	0	0	0	0	0	0	0	0	0	0	0	0	0	0	0	0	0	0	0	0	0	0	0	0
D_6__uncultured bacterium;D_5__Veillonella;D_4__Veillonellaceae;D_3__Selenomonadales;D_2__Negativicutes;D_1__Firmicutes;D_0__Bacteria	GQ448318.1.1256	0	0	0	0	0	0	0	0	0	0	0	0	0	0	0	0	0	0	0	0	0	0	0	0	0	0	0	0	0
D_6__uncultured bacterium;D_5__Undibacterium;D_4__Burkholderiaceae;D_3__Betaproteobacteriales;D_2__Gammaproteobacteria;D_1__Proteobacteria;D_0__Bacteria	KC189654.1.1501	0	0	0	0	0	0	0	0	0	0	0	0	0	0	0	0	0	0	0	0	0	0	0	0	0	0	0	0	0
D_6__bacterium EFRS3102;D_5__Methyloversatilis;D_4__Rhodocyclaceae;D_3__Betaproteobacteriales;D_2__Gammaproteobacteria;D_1__Proteobacteria;D_0__Bacteria	KT036643.1.1202	0	0	0	0	0	0	0	0	0	0	0	0	0	0	0	0	0	0	0	0	0	0	0	0	0	0	0	0	0
D_6__Sphingomonas sp. CW19;D_5__Sphingomonas;D_4__Sphingomonadaceae;D_3__Sphingomonadales;D_2__Alphaproteobacteria;D_1__Proteobacteria;D_0__Bacteria	EF693739.1.1395	0	0	0	0	0	0	0	0	0	0	0	0	0	0	0	0	0	0	0	0	0	0	0	0	0	0	0	0	0
D_6__Hydra vulgaris;D_5__Enhydrobacter;D_4__Moraxellaceae;D_3__Pseudomonadales;D_2__Gammaproteobacteria;D_1__Proteobacteria;D_0__Bacteria	HAAC01027432.1.1206	0	0	0	0	0	0	0	0	0	0	0	0	0	0	0	0	0	0	0	0	0	0	0	0	0	0	0	0	0
D_6__Paracoccus siganidrum;D_5__Paracoccus;D_4__Rhodobacteraceae;D_3__Rhodobacterales;D_2__Alphaproteobacteria;D_1__Proteobacteria;D_0__Bacteria	KF817623.1.1324	0	0	0	0	0	0	0	0	0	0	0	0	0	0	0	0	0	0	0	0	0	0	0	0	0	0	0	0	0
D_6__uncultured bacterium;D_5__Globicatella;D_4__Aerococcaceae;D_3__Lactobacillales;D_2__Bacilli;D_1__Firmicutes;D_0__Bacteria	AM183088.1.1492	0	0	0	0	0	0	0	0	0	0	0	0	0	0	0	0	0	0	0	0	0	0	0	0	0	0	0	0	0
D_6__uncultured bacterium;D_5__uncultured bacterium;D_4__Saccharimonadaceae;D_3__Saccharimonadales;D_2__Saccharimonadia;D_1__Patescibacteria;D_0__Bacteria	JQ467864.1.1329	0	0	0	0	0	0	0	0	0	0	0	0	0	0	0	0	0	0	0	0	0	0	0	0	0	0	0	0	0
D_6__uncultured bacterium;D_5__Pseudopropionibacterium;D_4__Propionibacteriaceae;D_3__Propionibacteriales;D_2__Actinobacteria;D_1__Actinobacteria;D_0__Bacteria	JQ452441.1.1350	0	0	0	0	0	0	0	0	0	0	0	0	0	0	0	0	0	0	0	0	0	0	0	0	0	0	0	0	0
D_6__Rubrobacter sp. LYG58;D_5__Rubrobacter;D_4__Rubrobacteriaceae;D_3__Rubrobacterales;D_2__Rubrobacteria;D_1__Actinobacteria;D_0__Bacteria	JQ087461.1.1514	0	0	0	0	0	0	0	0	0	0	0	0	0	0	0	0	0	0	0	0	0	0	0	0	0	0	0	0	0
D_6__uncultured bacterium;D_5__Veillonella;D_4__Veillonellaceae;D_3__Selenomonadales;D_2__Negativicutes;D_1__Firmicutes;D_0__Bacteria	EU774900.1.1421	0	0	0	0	0	0	0	0	0	0	0	0	0	0	0	0	0	0	0	0	0	0	0	0	64	0	0	0	0
D_6__uncultured bacterium;D_5__Holdemanella;D_4__Erysipelotrichaceae;D_3__Erysipelotrichales;D_2__Erysipelotrichia;D_1__Firmicutes;D_0__Bacteria	DQ795979.1.1354	0	0	0	0	0	0	0	0	0	0	0	0	0	0	0	0	0	0	0	0	0	0	0	0	33	0	0	0	0
D_6__uncultured bacterium;D_5__Cetobacterium;D_4__Fusobacteriaceae;D_3__Fusobacteriales;D_2__Fusobacteriia;D_1__Fusobacteria;D_0__Bacteria	EU777699.1.1373	0	0	0	0	0	0	0	0	0	0	0	0	0	0	0	0	0	0	0	0	0	0	0	0	32	0	0	0	0
D_6__Proteus vulgaris;D_5__Proteus;D_4__Enterobacteriaceae;D_3__Enterobacteriales;D_2__Gammaproteobacteria;D_1__Proteobacteria;D_0__Bacteria	KX665614.1.1367	0	0	0	0	0	0	0	0	0	0	0	0	0	0	0	0	0	0	0	0	0	0	0	0	26	0	0	0	0
D_6__Comamonas sp. CH-54;D_5__Comamonas;D_4__Burkholderiaceae;D_3__Betaproteobacteriales;D_2__Gammaproteobacteria;D_1__Proteobacteria;D_0__Bacteria	KR148999.1.1432	0	0	0	0	0	0	0	0	0	0	0	0	0	0	0	0	0	0	0	0	0	0	0	0	23	0	0	0	0
D_6__uncultured bacterium;D_5__Oribacterium;D_4__Lachnospiraceae;D_3__Clostridiales;D_2__Clostridia;D_1__Firmicutes;D_0__Bacteria	AB506353.1.1517	0	0	0	0	0	0	0	0	0	0	0	0	0	0	0	0	0	0	0	0	0	0	0	0	21	0	0	0	0
D_6__Clostridium butyricum;D_5__Clostridium sensu stricto 1;D_4__Clostridiaceae 1;D_3__Clostridiales;D_2__Clostridia;D_1__Firmicutes;D_0__Bacteria	FR734082.1.1281	0	0	0	0	0	0	0	0	0	0	0	0	0	0	0	0	0	0	0	0	0	0	0	0	16	0	0	0	0
D_6__uncultured bacterium;D_5__Megasphaera;D_4__Veillonellaceae;D_3__Selenomonadales;D_2__Negativicutes;D_1__Firmicutes;D_0__Bacteria	GQ448336.1.1418	0	0	0	0	0	0	0	0	0	0	0	0	0	0	0	0	0	0	0	0	0	0	0	0	14	0	0	0	0
D_6__uncultured bacterium;D_5__Fusicatenibacter;D_4__Lachnospiraceae;D_3__Clostridiales;D_2__Clostridia;D_1__Firmicutes;D_0__Bacteria	EU773453.1.1296	0	0	0	0	0	0	0	0	0	0	0	0	0	0	0	0	0	0	0	0	0	0	0	0	14	0	0	0	0
D_6__uncultured bacterium;D_5__Megasphaera;D_4__Veillonellaceae;D_3__Selenomonadales;D_2__Negativicutes;D_1__Firmicutes;D_0__Bacteria	KF842101.1.1451	0	0	0	0	0	0	0	0	0	0	0	0	0	0	0	0	0	0	0	0	0	0	0	0	12	0	0	0	0
D_6__uncultured bacterium;D_5__Lachnospira;D_4__Lachnospiraceae;D_3__Clostridiales;D_2__Clostridia;D_1__Firmicutes;D_0__Bacteria	FJ671656.1.1439	0	0	0	0	0	0	0	0	0	0	0	0	0	0	0	0	0	0	0	0	0	0	0	0	11	0	0	0	0
D_6__uncultured bacterium;D_5__Lachnospiraceae UCG-008;D_4__Lachnospiraceae;D_3__Clostridiales;D_2__Clostridia;D_1__Firmicutes;D_0__Bacteria	DQ809489.1.1383	0	0	0	0	0	0	0	0	0	0	0	0	0	0	0	0	0	0	0	0	0	0	0	0	10	0	0	0	0
D_6__uncultured bacterium;D_5__Prevotella 9;D_4__Prevotellaceae;D_3__Bacteroidales;D_2__Bacteroidia;D_1__Bacteroidetes;D_0__Bacteria	KF843240.1.1389	0	0	0	0	0	0	0	0	0	0	0	0	0	0	0	0	0	0	0	0	0	0	0	0	9	0	0	0	0
D_6__Corynebacterium epidermidicanis;D_5__Corynebacterium;D_4__Corynebacteriaceae;D_3__Corynebacteriales;D_2__Actinobacteria;D_1__Actinobacteria;D_0__Bacteria	CP011541.2538399.2539923	0	0	0	0	0	0	0	0	0	0	0	0	0	0	0	0	0	0	0	0	0	0	0	0	8	0	0	0	0
D_6__Pseudochrobactrum asaccharolyticum;D_5__Pseudochrobactrum;D_4__Rhizobiaceae;D_3__Rhizobiales;D_2__Alphaproteobacteria;D_1__Proteobacteria;D_0__Bacteria	FJ950554.1.1398	0	0	0	0	0	0	0	0	0	0	0	0	0	0	0	0	0	0	0	0	0	0	0	0	7	0	0	0	0
D_6__uncultured bacterium;D_5__Catenibacterium;D_4__Erysipelotrichaceae;D_3__Erysipelotrichales;D_2__Erysipelotrichia;D_1__Firmicutes;D_0__Bacteria	EU773395.1.1390	0	0	0	0	0	0	0	0	0	0	0	0	0	0	0	0	0	0	0	0	0	0	0	0	7	0	0	0	0
D_6__uncultured phototrophic eukaryote;D_5__uncultured phototrophic eukaryote;D_4__uncultured phototrophic eukaryote;D_3__Chloroplast;D_2__Oxyphotobacteria;D_1__Cyanobacteria;D_0__Bacteria	AJ867648.1.1503	0	0	0	0	0	0	0	0	0	0	0	0	0	0	0	0	0	0	0	0	0	0	0	0	6	0	0	0	0
D_6__Enterobacteriaceae bacterium SGb329;D_5__Hafnia-Obesumbacterium;D_4__Enterobacteriaceae;D_3__Enterobacteriales;D_2__Gammaproteobacteria;D_1__Proteobacteria;D_0__Bacteria	HQ224604.1.1429	0	0	0	0	0	0	0	0	0	0	0	0	0	0	0	0	0	0	0	0	0	0	0	0	6	0	0	0	0
s__;g__;f__;o__;c__;p__;k__	CP017267.2145216.2146782	0	0	0	0	0	0	0	0	0	0	0	0	0	0	0	0	0	0	0	0	0	0	0	0	5	0	0	0	0
D_6__uncultured bacterium;D_5__Ruminococcaceae UCG-013;D_4__Ruminococcaceae;D_3__Clostridiales;D_2__Clostridia;D_1__Firmicutes;D_0__Bacteria	DQ799352.1.1291	0	0	0	0	0	0	0	0	0	0	0	0	0	0	0	0	0	0	0	0	0	0	0	0	4	0	0	0	0
D_6__Acinetobacter sp. Fm48(5);D_5__Acinetobacter;D_4__Moraxellaceae;D_3__Pseudomonadales;D_2__Gammaproteobacteria;D_1__Proteobacteria;D_0__Bacteria	LN848746.1.1433	0	0	0	0	0	0	0	0	0	0	0	0	0	0	0	0	0	0	0	0	0	0	0	0	4	0	0	0	0
D_6__Enterococcus italicus;D_5__Enterococcus;D_4__Enterococcaceae;D_3__Lactobacillales;D_2__Bacilli;D_1__Firmicutes;D_0__Bacteria	HQ721276.1.1490	0	0	0	0	0	0	0	0	0	0	0	0	0	0	0	0	0	0	0	0	0	0	0	0	3	0	0	0	0
D_6__uncultured bacterium;D_5__uncultured;D_4__Eggerthellaceae;D_3__Coriobacteriales;D_2__Coriobacteriia;D_1__Actinobacteria;D_0__Bacteria	JQ185330.1.1350	0	0	0	0	0	0	0	0	0	0	0	0	0	0	0	0	0	0	0	0	0	0	0	0	3	0	0	0	0
D_6__uncultured bacterium;D_5__Gemmobacter;D_4__Rhodobacteraceae;D_3__Rhodobacterales;D_2__Alphaproteobacteria;D_1__Proteobacteria;D_0__Bacteria	AM182993.1.1421	0	0	0	0	0	0	0	0	0	0	0	0	0	0	0	0	0	0	0	0	0	0	0	0	3	0	0	0	0
D_6__uncultured bacterium;D_5__Dietzia;D_4__Dietziaceae;D_3__Corynebacteriales;D_2__Actinobacteria;D_1__Actinobacteria;D_0__Bacteria	FM873829.1.1465	0	0	0	0	0	0	0	0	0	0	0	0	0	0	0	0	0	0	0	0	0	0	0	0	3	0	0	0	0
D_6__Faecalicoccus pleomorphus DSM 20574;D_5__Faecalicoccus;D_4__Erysipelotrichaceae;D_3__Erysipelotrichales;D_2__Erysipelotrichia;D_1__Firmicutes;D_0__Bacteria	ATUT01000005.67070.68591	0	0	0	0	0	0	0	0	0	0	0	0	0	0	0	0	0	0	0	0	0	0	0	0	3	0	0	0	0
D_6__uncultured bacterium;D_5__Peptoniphilus;D_4__Family XI;D_3__Clostridiales;D_2__Clostridia;D_1__Firmicutes;D_0__Bacteria	KF099033.1.1342	0	0	0	0	0	0	0	0	0	0	0	0	0	0	0	0	0	0	0	0	0	0	0	0	2	0	0	0	0
